# Supplementary material for: Putative azithromycin resistance mutations in Chlamydia trachomatis are globally distributed but arose before azithromycin was discovered
Source: Antimicrob Agents Chemother. 2026 Jan 26;70(3):e01708-25. doi: 10.1128/aac.01708-25 (PMC12959087; doi:10.1128/aac.01708-25)
Supplement: Supplemental tables — Tables S1 to S4. [file aac.01708-25-s0002.xlsx]

## Sheet: Table1
Supplementary Table1: Metadata of all high-quality samples included used for the study
*Reference genomes are from published study (Olagoke et al. 2025); Available on NCBI under BioProject PRJNA1137892
Sample	Source	Completeness	Contamination	Strain_heterogeneity	Genome_size (bp)	# ambiguous_bases	# scaffolds	strain_name	year	country	sample_source	ompA_genotype	submitted_name	lineage
SAMEA5570251	ATB	97.23	0	0	1012322	0	73	SAMEA5570251	2017	Portugal				LGV
SAMEA5570247	ATB	98.92	0	0	1040664	0	23	SAMEA5570247	2017	Portugal				LGV
SAMEA3348849	ATB	98.92	0	0	1040995	0	3	SAMEA3348849				L2	L2/434/Bu	LGV
SAMEA3348846	ATB	98.92	0	0	1041000	0	4	SAMEA3348846				L2	L2/434/Bu	LGV
SAMEA2073079	ATB	98.92	0	0	1041369	0	6	SAMEA2073079						LGV
SAMEA5570248	ATB	98.92	0	0	1041531	0	9	SAMEA5570248	2017	Portugal				LGV
SAMEA13400468	ATB	98.92	0	0	1041540	0	10	SAMEA13400468				L2		LGV
SAMEA7490242	ATB	98.92	0.45	0	1043165	0	32	SAMEA7490242	2019	Portugal				LGV
SAMEA7490240	ATB	98.92	0	0	1043247	0	10	SAMEA7490240	2019	Portugal				LGV
SAMEA7490241	ATB	98.92	0	0	1043297	0	11	SAMEA7490241	2019	Portugal				LGV
SAMEA3348848	ATB	98.92	0	0	1043569	0	4	SAMEA3348848				L2	L2/434/Bu	LGV
SAMEA13400469	ATB	98.92	0	0	1044187	0	22	SAMEA13400469				L2		LGV
SAMEA1486571	ATB	98.92	0	0	1044460	100	21	SAMEA1486571				L2b	L2b/UCH-1/proctitis	LGV
SAMN04158387	ATB	98.92	0	0	1044496	0	2	SAMN04158387						LGV
SAMN04158388	ATB	98.92	0	0	1044506	0	2	SAMN04158388						LGV
SAMEA1486569	ATB	98.92	0	0	1044531	100	19	SAMEA1486569				L2b	L2b/UCH-1/proctitis	LGV
SAMN04158386	ATB	98.92	0	0	1044706	0	2	SAMN04158386						LGV
SAMN04158385	ATB	98.92	0	0	1044839	0	2	SAMN04158385						LGV
SAMEA3348845	ATB	98.92	0	0	1046144	0	2	SAMEA3348845				L2	L2/434/Bu	LGV
SAMEA2073083	ATB	98.92	0	0	1046411	0	4	SAMEA2073083						LGV
SAMEA3348847	ATB	98.92	0	0	1046513	0	4	SAMEA3348847				L2	L2/434/Bu	LGV
SAMEA5570249	ATB	98.92	0	0	1046515	0	8	SAMEA5570249	2017	Portugal				LGV
SAMEA3348850	ATB	98.92	0	0	1046893	0	5	SAMEA3348850				L2	L2/434/Bu	LGV
SAMEA5570253	ATB	98.92	0	0	1048020	0	27	SAMEA5570253	2018	Portugal				LGV
SAMEA2259358	ATB	98.92	0	0	1048365	0	15	SAMEA2259358						LGV
SAMEA2073240	ATB	98.92	0	0	1048504	0	6	SAMEA2073240						LGV
SAMEA767949	ATB	98.92	0	0	1049202	0	10	SAMEA767949		USA	Rectum	L2	L2/25667R	LGV
SAMN30144136	ATB	98.92	0	0	1049304	0	8	SAMN30144136						LGV
SAMEA1486578	ATB	98.92	0	0	1049363	0	28	SAMEA1486578				L2b	L2b/UCH-1/proctitis	LGV
SAMEA5570252	ATB	98.92	0	0	1050072	0	19	SAMEA5570252	2018	Portugal				LGV
SAMEA1486577	ATB	98.92	0	0	1050599	100	19	SAMEA1486577				L2b	L2b/UCH-1/proctitis	LGV
SAMEA2586591	ATB	98.92	0	0	1052204	0	44	SAMEA2586591						LGV
SAMEA2073239	ATB	98.92	0	0	1052391	0	3	SAMEA2073239						LGV
SAMEA1486572	ATB	98.92	0	0	1052458	100	12	SAMEA1486572				L2b	L2b/UCH-1/proctitis	LGV
SAMEA1486567	ATB	98.92	0	0	1053188	100	13	SAMEA1486567				L2b	L2b/UCH-1/proctitis	LGV
SAMEA2586505	ATB	98.92	0	0	1053457	0	25	SAMEA2586505						LGV
SAMEA1559231	ATB	98.92	0	0	1054824	0	5	SAMEA1559231						LGV
SAMEA767929	ATB	98.92	0	0	1056107	0	9	SAMEA767929	2007	Sweden	Rectum	L2b	L2b/8200/07	LGV
SAMEA767931	ATB	98.92	0	0	1056497	0	9	SAMEA767931					Ct_L2_b3	LGV
SAMEA1486575	ATB	98.92	0	0	1056744	100	17	SAMEA1486575				L2b	L2b/UCH-1/proctitis	LGV
SAMEA2259359	ATB	98.92	0	0	1057516	0	32	SAMEA2259359						LGV
SAMEA3445236	ATB	98.92	0	0	1057866	0	6	SAMEA3445236						LGV
SAMEA767936	ATB	98.92	0	0	1058213	0	8	SAMEA767936		South Africa: Transkei	LGV patient	L1/L2	L1/224	LGV
SAMEA2045704	ATB	98.92	0	0	1060213	0	59	SAMEA2045704						LGV
SAMEA2046326	ATB	98.92	0.03	0	1060240	0	51	SAMEA2046326						LGV
SAMEA2046325	ATB	98.92	0	0	1061011	0	48	SAMEA2046325						LGV
SAMEA767922	ATB	98.92	0	0	1061182	0	8	SAMEA767922					Ct_L2_b4	LGV
SAMN33261882	ATB	98.92	0	0	1062611	0	26	SAMN33261882						LGV
SAMEA1398394	ATB	98.92	0	0	1063026	0	7	SAMEA1398394	2006	UK		L2b	RS1	LGV
SAMEA2259356	ATB	98.92	0	0	1063629	0	32	SAMEA2259356						LGV
SAMEA767918	ATB	98.92	0	0	1063814	0	11	SAMEA767918		South Africa: Ciskei	LGV patient	L1/L2	L1/115	LGV
SAMEA767930	ATB	98.92	0	0	1064179	0	20	SAMEA767930					Ct_L2_b1	LGV
SAMEA767937	ATB	98.92	0	0	1064906	0	12	SAMEA767937		United Kingdom: London	Rectum	L2b	L2b/UCH-2	LGV
SAMEA1559224	ATB	98.92	0	0	1067487	0	9	SAMEA1559224						LGV
SAMEA767924	ATB	98.92	0	0	1068187	0	11	SAMEA767924	1968	USA: California	lymph node	L1	L1/440/LN	LGV
SAMN33293795	ATB	98.92	0	0	1069906	0	12	SAMN33293795						LGV
SAMN33261883	ATB	98.92	0	0	1070748	0	25	SAMN33261883						LGV
SAMEA2073247	ATB	98.92	0	0	1070969	0	12	SAMEA2073247						LGV
SAMEA767923	ATB	98.92	0	0	1071062	0	15	SAMEA767923	1967	USA: California	lymph node	L3	L3/404/LN	LGV
SAMEA1483378	ATB	98.23	0.07	0	1072185	0	62	SAMEA1483378						LGV
SAMEA2045703	ATB	98.92	0.11	0	1073580	0	75	SAMEA2045703						LGV
SAMN30144125	ATB	98.92	0	0	1074522	0	30	SAMN30144125						LGV
SAMN35676961	ATB	98.92	0	0	1075628	0	18	SAMN35676961						LGV
SAMEA757069	ATB	98.92	0	0	1075874	0	21	SAMEA757069						LGV
SAMEA2259357	ATB	98.92	0	0	1076319	0	29	SAMEA2259357						LGV
SAMEA1559288	ATB	98.92	0	0	1078078	0	28	SAMEA1559288						LGV
SAMEA2073084	ATB	98.92	0	0	1079943	0	20	SAMEA2073084						LGV
SAMN33293796	ATB	98.92	0	0	1079966	0	24	SAMN33293796						LGV
SAMEA893014	ATB	98.92	0	0	1080758	0	20	SAMEA893014						LGV
SAMEA91845418	ATB	97.02	3.71	21.43	1083918	0	474	SAMEA91845418						LGV
SAMN33261881	ATB	98.92	0	0	1084452	0	32	SAMN33261881						LGV
SAMEA757065	ATB	98.92	0	0	1084587	0	20	SAMEA757065						LGV
SAMEA757067	ATB	98.92	0	0	1084791	0	21	SAMEA757067						LGV
SAMEA893070	ATB	98.92	0	0	1084996	0	31	SAMEA893070	2008	France: Tourcoing	Rectum	L2b	L2b/LST	LGV
SAMEA757061	ATB	98.92	0	0	1085212	0	27	SAMEA757061						LGV
SAMEA1973232	ATB	98.92	0	0	1089677	0	35	SAMEA1973232						LGV
SAMEA2073111	ATB	98.92	0	0	1090117	0	18	SAMEA2073111						LGV
SAMEA2046323	ATB	98.71	0.15	50	1090141	0	141	SAMEA2046323						LGV
SAMEA115854192	ATB	98.92	0	0	1090308	0	42	SAMEA115854192	2019	Argentina				LGV
SAMEA2073246	ATB	98.92	0	0	1092147	0	22	SAMEA2073246						LGV
SAMEA1008240	ATB	98.83	0.86	0	1092589	0	13	SAMEA1008240	2012	South Africa: Carletonville			LGV913	LGV
SAMEA115854164	ATB	98.92	0	0	1092804	0	58	SAMEA115854164	2012	Finland				LGV
SAMEA2259349	ATB	98.92	0	0	1093679	0	28	SAMEA2259349						LGV
SAMEA91819168	ATB	98.06	1.74	0	1095736	0	301	SAMEA91819168						LGV
SAMEA2073105	ATB	98.92	0	0	1095858	0	30	SAMEA2073105						LGV
SAMEA115854166	ATB	98.92	0	0	1097415	0	41	SAMEA115854166	2013	Finland				LGV
SAMEA3276965	ATB	98.92	0	0	1097842	100	40	SAMEA3276965					L2G6113-1	LGV
SAMEA2259354	ATB	98.92	0	0	1098187	0	33	SAMEA2259354						LGV
SAMEA2073242	ATB	98.92	0	0	1099765	0	30	SAMEA2073242						LGV
SAMEA115854195	ATB	98.92	0	0	1100021	0	77	SAMEA115854195	2019	Argentina				LGV
SAMEA3276961	ATB	98.92	0.18	100	1101210	100	38	SAMEA3276961					L2G6113-2	LGV
SAMEA1559300	ATB	98.92	0	0	1101229	0	48	SAMEA1559300						LGV
SAMEA2259348	ATB	98.92	0	0	1101485	0	37	SAMEA2259348						LGV
SAMEA115854202	ATB	98.92	0	0	1101959	0	118	SAMEA115854202	2017	Argentina				LGV
SAMEA115854194	ATB	98.92	0	0	1103752	0	93	SAMEA115854194	2018	Argentina				LGV
SAMEA2073106	ATB	98.92	0	0	1104822	0	34	SAMEA2073106						LGV
SAMEA2073078	ATB	98.92	0	0	1104865	0	30	SAMEA2073078						LGV
SAMEA115854163	ATB	98.92	0	0	1106488	0	65	SAMEA115854163	2012	Finland				LGV
SAMEA115854205	ATB	98.92	0	0	1106508	0	60	SAMEA115854205	2019	Argentina				LGV
SAMEA2073241	ATB	98.92	0	0	1107168	0	40	SAMEA2073241						LGV
SAMEA2259355	ATB	98.92	0	0	1107181	0	41	SAMEA2259355						LGV
SAMEA2073110	ATB	98.92	0	0	1107646	0	42	SAMEA2073110						LGV
SAMEA2073107	ATB	98.92	0	0	1108545	0	40	SAMEA2073107						LGV
SAMEA1527862	ATB	98.92	0	0	1108828	0	60	SAMEA1527862					12_2MDA	LGV
SAMEA91851418	ATB	98.92	0.08	0	1109791	0	215	SAMEA91851418						LGV
SAMEA2073237	ATB	98.92	0	0	1111126	0	45	SAMEA2073237						LGV
SAMEA115854187	ATB	98.92	0	0	1112359	0	47	SAMEA115854187	2019	Argentina				LGV
SAMEA1964684	ATB	98.92	0	0	1112414	0	41	SAMEA1964684						LGV
SAMEA91844668	ATB	98.92	0.54	100	1118098	0	227	SAMEA91844668						LGV
SAMEA91838668	ATB	98.92	0.54	100	1118872	0	204	SAMEA91838668						LGV
SAMEA91852918	ATB	98.92	0.35	50	1121855	0	232	SAMEA91852918						LGV
SAMEA115854159	ATB	98.92	0	0	1124713	0	121	SAMEA115854159	2011	Finland				LGV
SAMEA2259353	ATB	98.92	0	0	1125533	0	59	SAMEA2259353						LGV
SAMEA91853668	ATB	98.92	0	0	1126500	0	204	SAMEA91853668						LGV
SAMEA115854165	ATB	98.92	0	0	1126825	0	116	SAMEA115854165	2013	Finland				LGV
SAMEA3276966	ATB	98.92	0	0	1127403	100	111	SAMEA3276966					L2G22312-1	LGV
SAMEA767932	ATB	98.92	0	0	1131356	0	117	SAMEA767932	2005	Netherlands	Anus	L2b	L2b/Ams4	LGV
SAMEA91849168	ATB	98	5.58	18.18	1132472	0	698	SAMEA91849168						LGV
SAMEA893037	ATB	98.92	0	0	1133461	0	65	SAMEA893037	2006	France: Paris	Rectum	L2b	L2b/CV204	LGV
SAMEA2073080	ATB	98.92	0.03	0	1133983	0	64	SAMEA2073080						LGV
SAMEA91852168	ATB	98.92	0	0	1134362	0	261	SAMEA91852168						LGV
SAMEA2073243	ATB	98.92	0	0	1135208	0	58	SAMEA2073243						LGV
SAMEA91874668	ATB	98.92	0	0	1136607	0	269	SAMEA91874668						LGV
SAMEA91871668	ATB	98.92	0	0	1138119	0	260	SAMEA91871668						LGV
SAMEA91882918	ATB	98.92	0.03	0	1142611	0	286	SAMEA91882918						LGV
SAMEA2259352	ATB	98.92	0	0	1143449	0	66	SAMEA2259352						LGV
SAMEA91866418	ATB	98.92	0.27	100	1144449	0	293	SAMEA91866418						LGV
SAMEA91867168	ATB	98.92	0	0	1148550	0	304	SAMEA91867168						LGV
SAMEA2073081	ATB	98.92	0	0	1155657	0	76	SAMEA2073081						LGV
SAMEA91854418	ATB	98.92	0	0	1158614	0	305	SAMEA91854418						LGV
SAMEA767920	ATB	98.92	0	0	1162860	0	135	SAMEA767920	2004	Netherlands	Anus	L2b	L2b/Ams5	LGV
SAMEA767919	ATB	98.92	0.03	0	1177204	0	101	SAMEA767919	2004	Netherlands	Anus	L2b	L2b/Ams3	LGV
SAMEA91855168	ATB	98.92	0.27	0	1184326	0	362	SAMEA91855168						LGV
SAMEA1527872	ATB	98.92	0	0	1194264	0	128	SAMEA1527872					24_2MDA	LGV
SAMEA767948	ATB	98.92	0.02	0	1195115	0	136	SAMEA767948	2004	Netherlands	Penile ulcer	L2b	L2b/Ams1	LGV
SAMEA2073108	ATB	98.92	0	0	1197979	0	123	SAMEA2073108						LGV
SAMEA91829668	ATB	98.92	0.06	0	1198342	0	422	SAMEA91829668						LGV
SAMEA901500	ATB	98.65	0	0	1212370	0	180	SAMEA901500						LGV
SAMEA2259345	ATB	98.92	0	0	1222927	0	129	SAMEA2259345						LGV
SAMEA3276964	ATB	98.92	0	0	1224478	0	564	SAMEA3276964					L2G223122P	LGV
SAMEA2073082	ATB	98.92	0	0	1231298	0	123	SAMEA2073082						LGV
SAMEA2073104	ATB	98.92	0	0	1231844	0	149	SAMEA2073104						LGV
SAMEA91872418	ATB	98.92	1.31	0	1232482	0	445	SAMEA91872418						LGV
SAMEA767926	ATB	98.92	0.03	0	1246716	0	144	SAMEA767926	2005	Netherlands	Anus	L2b	L2b/Ams2	LGV
SAMEA91867918	ATB	98.92	0.77	0	1252729	0	523	SAMEA91867918						LGV
SAMEA2073244	ATB	98.92	0	0	1253348	0	142	SAMEA2073244						LGV
SAMEA3276962	ATB	98.92	0	0	1254830	0	675	SAMEA3276962					L2G6113-2P	LGV
SAMEA91869418	ATB	99.46	0.84	0	1254989	0	548	SAMEA91869418						LGV
SAMEA2073085	ATB	98.92	0	0	1263687	0	143	SAMEA2073085						LGV
SAMEA901502	ATB	97.84	0	0	1272805	0	195	SAMEA901502						LGV
SAMEA91882168	ATB	98.92	2.15	4.76	1290094	0	557	SAMEA91882168						LGV
SAMEA91839418	ATB	98.92	0.88	10	1300174	0	632	SAMEA91839418						LGV
SAMEA2073109	ATB	98.92	0	0	1319542	0	211	SAMEA2073109						LGV
SAMEA2073248	ATB	98.92	0.03	0	1333879	0	185	SAMEA2073248						LGV
SAMEA2259344	ATB	98.92	0	0	1363332	0	194	SAMEA2259344						LGV
SAMEA2259343	ATB	98.92	0	0	1376008	0	203	SAMEA2259343						LGV
SAMEA2073238	ATB	98.92	0	0	1391466	0	221	SAMEA2073238						LGV
SAMEA2073077	ATB	98.92	0.03	0	1418246	0	227	SAMEA2073077						LGV
SAMEA2259342	ATB	98.92	0	0	1427341	0	202	SAMEA2259342						LGV
SAMEA2073245	ATB	98.92	0.02	0	1429662	0	251	SAMEA2073245						LGV
SAMEA2259346	ATB	98.92	0	0	1446166	0	208	SAMEA2259346						LGV
SAMEA2259347	ATB	98.92	0	0	1493423	0	247	SAMEA2259347						LGV
SAMEA2259351	ATB	98.92	0	0	1494195	0	263	SAMEA2259351						LGV
SAMEA2259350	ATB	98.92	0	0	1571618	0	274	SAMEA2259350						LGV
SAMEA1527855	ATB	98.02	0	0	1941709	0	454	SAMEA1527855					12_3MDA	LGV
SAMEA3721526	ATB	98.92	0	0	1045002	0	3	SAMEA3721526				D	D/UW-3/CX	NP-UA
SAMN04565660	ATB	98.92	0	0	1045736	0	7	SAMN04565660						NP-UA
SAMEA2046246	ATB	98.42	1.89	11.11	1045981	0	302	SAMEA2046246						NP-UA
SAMEA110446763	ATB	98.92	0	0	1046014	0	7	SAMEA110446763	2013	Australia	Vaginal swab			NP-UA
SAMEA2046418	ATB	98.92	0	0	1047374	0	14	SAMEA2046418						NP-UA
SAMEA2046096	ATB	98.92	0.18	0	1048562	0	75	SAMEA2046096						NP-UA
SAMEA2444353	ATB	97.52	1.07	16.67	1048660	0	212	SAMEA2444353					471473	NP-UA
SAMEA2203716	ATB	98.92	0	0	1049238	0	11	SAMEA2203716						NP-UA
SAMEA1559287	ATB	98.92	0	0	1050006	0	3	SAMEA1559287						NP-UA
SAMEA3721524	ATB	98.92	0	0	1050180	0	2	SAMEA3721524				D	D/UW-3/CX	NP-UA
SAMEA1559227	ATB	98.92	0	0	1050434	0	6	SAMEA1559227						NP-UA
SAMEA110446713	ATB	98.92	0	0	1050470	0	3	SAMEA110446713	2013	Australia	Vaginal swab			NP-UA
SAMEA110446711	ATB	98.92	0	0	1050719	0	2	SAMEA110446711	2013	Australia	Vaginal swab			NP-UA
SAMN04565661	ATB	98.11	0	0	1050804	0	5	SAMN04565661						NP-UA
SAMEA3721525	ATB	98.92	0	0	1050814	0	3	SAMEA3721525				D	D/UW-3/CX	NP-UA
SAMN04565659	ATB	98.38	0	0	1051005	0	6	SAMN04565659						NP-UA
SAMEA110446765	ATB	98.92	0	0	1051082	0	3	SAMEA110446765	2013	Australia	Vaginal swab			NP-UA
SAMEA2045708	ATB	98.92	0	0	1051743	0	16	SAMEA2045708						NP-UA
SAMEA1398297	ATB	98.92	0	0	1052895	0	6	SAMEA1398297					R31458	NP-UA
SAMEA2046333	ATB	98.92	0	0	1053358	0	13	SAMEA2046333						NP-UA
SAMEA2046154	ATB	98.92	0	0	1054283	0	18	SAMEA2046154						NP-UA
SAMEA2203741	ATB	98.92	0	0	1054819	0	12	SAMEA2203741						NP-UA
SAMEA2045102	ATB	98.92	0	0	1055118	0	21	SAMEA2045102						NP-UA
SAMEA1398217	ATB	98.92	0	0	1055398	0	11	SAMEA1398217					R26881M	NP-UA
SAMEA2046152	ATB	98.92	0	0	1055962	0	16	SAMEA2046152						NP-UA
SAMEA2045260	ATB	98.92	0	0	1056091	0	18	SAMEA2045260						NP-UA
SAMN19921422	ATB	98.92	0	0	1056151	0	5	SAMN19921422						NP-UA
SAMN19921423	ATB	98.92	0	0	1056151	0	5	SAMN19921423						NP-UA
SAMEA1483366	ATB	98.92	0	0	1056376	0	13	SAMEA1483366						NP-UA
SAMEA1559277	ATB	98.92	0	0	1056422	0	8	SAMEA1559277						NP-UA
SAMEA110446712	ATB	98.92	0	0	1056448	0	3	SAMEA110446712	2013	Australia	Vaginal swab			NP-UA
SAMEA1559245	ATB	98.92	0	0	1056741	0	6	SAMEA1559245						NP-UA
SAMEA1483368	ATB	98.92	0	0	1056744	0	6	SAMEA1483368						NP-UA
SAMEA2203714	ATB	98.38	0	0	1056808	0	13	SAMEA2203714						NP-UA
SAMEA2044006	ATB	98.92	0	0	1057133	0	12	SAMEA2044006						NP-UA
SAMEA2203743	ATB	98.92	0	0	1057374	0	15	SAMEA2203743						NP-UA
SAMEA2223635	ATB	98.92	0	0	1057515	0	6	SAMEA2223635						NP-UA
SAMEA2223613	ATB	98.38	0.71	28.57	1058307	0	151	SAMEA2223613						NP-UA
SAMEA2046417	ATB	98.92	1.35	66.67	1058615	0	57	SAMEA2046417						NP-UA
SAMEA2444378	ATB	98.92	0	0	1058745	0	11	SAMEA2444378					471498	NP-UA
SAMEA2046156	ATB	98.92	0	0	1058834	0	17	SAMEA2046156						NP-UA
SAMEA1483361	ATB	98.92	0	0	1058977	0	13	SAMEA1483361						NP-UA
SAMEA2223632	ATB	98.92	0	0	1059419	0	27	SAMEA2223632						NP-UA
SAMEA2223617	ATB	98.92	0	0	1060370	0	15	SAMEA2223617						NP-UA
SAMEA2203715	ATB	98.92	0	0	1061751	0	17	SAMEA2203715						NP-UA
SAMEA1559234	ATB	98.92	0	0	1061781	0	26	SAMEA1559234						NP-UA
SAMEA2223643	ATB	98.92	0	0	1062159	0	11	SAMEA2223643						NP-UA
SAMEA1559283	ATB	98.92	0	0	1062224	0	18	SAMEA1559283						NP-UA
SAMEA2046099	ATB	98.92	0	0	1062376	0	43	SAMEA2046099						NP-UA
SAMEA2045117	ATB	98.92	0	0	1063100	0	15	SAMEA2045117						NP-UA
SAMEA1559233	ATB	98.92	0	0	1063433	0	13	SAMEA1559233						NP-UA
SAMEA2444341	ATB	98.92	0	0	1064099	0	14	SAMEA2444341					471473	NP-UA
SAMEA1398351	ATB	98.92	0	0	1064227	0	8	SAMEA1398351					R27887	NP-UA
SAMEA2223623	ATB	98.92	0	0	1064655	0	35	SAMEA2223623						NP-UA
SAMEA3721527	ATB	98.92	0	0	1065437	0	4	SAMEA3721527				D	D/UW-3/CX	NP-UA
SAMEA2444339	ATB	98.92	0.18	0	1065692	0	68	SAMEA2444339					471473	NP-UA
SAMEA2444358	ATB	98.92	0	0	1065932	0	10	SAMEA2444358					471478	NP-UA
SAMEA2203723	ATB	98.92	0.18	0	1066168	0	57	SAMEA2203723						NP-UA
SAMEA2444370	ATB	98.92	0	0	1066168	0	26	SAMEA2444370					471490	NP-UA
SAMEA2444373	ATB	98.92	0	0	1066200	0	8	SAMEA2444373					471493	NP-UA
SAMEA2020003	ATB	98.92	0	0	1066450	0	23	SAMEA2020003						NP-UA
SAMEA2444367	ATB	98.92	0	0	1066596	0	35	SAMEA2444367					471487	NP-UA
SAMEA1398287	ATB	98.92	0	0	1066755	0	4	SAMEA1398287	2010	Russia	swab	H	R31975	NP-UA
SAMEA1398327	ATB	98.92	0.57	50	1066810	0	33	SAMEA1398327					R32840M	NP-UA
SAMEA2444347	ATB	98.92	0	0	1067154	0	24	SAMEA2444347					471473	NP-UA
SAMEA2223648	ATB	98.92	0	0	1067650	0	23	SAMEA2223648						NP-UA
SAMEA1559218	ATB	98.92	0	0	1067703	0	13	SAMEA1559218						NP-UA
SAMEA1398277	ATB	98.92	0	0	1068333	0	10	SAMEA1398277					Ar246M	NP-UA
SAMEA2223644	ATB	98.92	0.03	0	1068609	0	29	SAMEA2223644						NP-UA
SAMEA2203731	ATB	98.92	0	0	1068766	0	10	SAMEA2203731						NP-UA
SAMEA2191821	ATB	98.92	0	0	1069213	0	10	SAMEA2191821	1989	Australia	swab	B	162STDY5591714	NP-UA
SAMEA1398280	ATB	98.92	0	0	1069562	0	15	SAMEA1398280					R23736	NP-UA
SAMEA2223629	ATB	98.92	0	0	1069885	0	37	SAMEA2223629						NP-UA
SAMEA2045116	ATB	98.92	0	0	1070012	0	38	SAMEA2045116						NP-UA
SAMEA1398237	ATB	98.92	0	0	1070351	0	6	SAMEA1398237					R35506	NP-UA
SAMEA1483346	ATB	98.92	0.54	0	1071351	0	39	SAMEA1483346						NP-UA
SAMEA893006	ATB	98.92	0	0	1072049	0	5	SAMEA893006						NP-UA
SAMEA2020005	ATB	98.92	0	0	1072139	0	36	SAMEA2020005						NP-UA
SAMEA2045111	ATB	98.92	0.03	0	1072308	0	26	SAMEA2045111						NP-UA
SAMEA1559241	ATB	98.92	0	0	1072383	0	9	SAMEA1559241						NP-UA
SAMEA1398266	ATB	98.92	0	0	1072553	0	8	SAMEA1398266					Ar246	NP-UA
SAMEA1398199	ATB	98.92	0	0	1072637	0	4	SAMEA1398199					R34345	NP-UA
SAMEA2444372	ATB	98.92	0.03	0	1073180	0	39	SAMEA2444372					471492	NP-UA
SAMEA3450116	ATB	98.92	0	0	1073478	0	14	SAMEA3450116	1986	Australia	swab	B	Aus41	NP-UA
SAMEA2020168	ATB	98.92	0	0	1074066	0	26	SAMEA2020168						NP-UA
SAMEA1398207	ATB	98.92	0	0	1075683	0	19	SAMEA1398207					S1824	NP-UA
SAMEA1398250	ATB	98.92	0	0	1076359	0	43	SAMEA1398250					S2130	NP-UA
SAMEA1398310	ATB	98.92	0	0	1076370	0	22	SAMEA1398310					R35248M	NP-UA
SAMEA1559204	ATB	98.92	0	0	1076513	0	29	SAMEA1559204						NP-UA
SAMEA2203754	ATB	98.92	0.14	0	1076781	0	58	SAMEA2203754						NP-UA
SAMEA2444290	ATB	98.58	1.28	42.86	1077210	0	238	SAMEA2444290					471480	NP-UA
SAMEA2444330	ATB	98.92	0	0	1078146	0	65	SAMEA2444330					471520	NP-UA
SAMEA1398295	ATB	98.92	0	0	1079423	0	14	SAMEA1398295					Soton54	NP-UA
SAMEA893058	ATB	98.92	0	0	1080943	0	14	SAMEA893058						NP-UA
SAMEA893061	ATB	98.92	0	0	1081569	0	12	SAMEA893061						NP-UA
SAMEA3450117	ATB	98.92	0	0	1082030	0	19	SAMEA3450117	1986	Australia	swab	B	Aus42	NP-UA
SAMEA2019777	ATB	98.92	0.03	0	1082170	0	37	SAMEA2019777						NP-UA
SAMEA893064	ATB	98.92	0	0	1082240	0	11	SAMEA893064	2009	United Kingdom: Southampton	Endocervix	D	D/SotonD5	NP-UA
SAMEA2444368	ATB	98.92	0	0	1083449	0	80	SAMEA2444368					471488	NP-UA
SAMEA2444283	ATB	98.92	0	0	1083577	0	56	SAMEA2444283					471473	NP-UA
SAMEA1398409	ATB	98.92	0	0	1084259	0	31	SAMEA1398409					S1254	NP-UA
SAMEA2203708	ATB	98.92	0	0	1084609	0	60	SAMEA2203708						NP-UA
SAMEA2203739	ATB	98.92	0.03	0	1086322	0	56	SAMEA2203739						NP-UA
SAMEA1398311	ATB	98.92	0	0	1086352	0	36	SAMEA1398311					S2956	NP-UA
SAMEA893010	ATB	98.92	0	0	1086364	0	20	SAMEA893010						NP-UA
SAMEA893012	ATB	98.92	0	0	1086749	0	12	SAMEA893012						NP-UA
SAMEA2444315	ATB	98.92	0	0	1086944	0	70	SAMEA2444315					471505	NP-UA
SAMEA1559256	ATB	98.92	0	0	1087629	0	19	SAMEA1559256						NP-UA
SAMEA893009	ATB	98.92	0	0	1088392	0	15	SAMEA893009						NP-UA
SAMEA893056	ATB	98.92	0	0	1088437	0	13	SAMEA893056						NP-UA
SAMEA893055	ATB	98.92	0	0	1088540	0	15	SAMEA893055						NP-UA
SAMEA893018	ATB	98.92	0	0	1089083	0	17	SAMEA893018						NP-UA
SAMEA1398279	ATB	98.92	0	0	1089362	0	35	SAMEA1398279					S4828	NP-UA
SAMEA893027	ATB	98.92	0	0	1089524	0	24	SAMEA893027	2009	United Kingdom: Southampton	Endocervix	K	K/SotonK1	NP-UA
SAMEA3450119	ATB	98.92	0	0	1089690	0	18	SAMEA3450119	1986	Australia	swab	B	Aus44	NP-UA
SAMEA893040	ATB	98.92	0	0	1089834	0	21	SAMEA893040						NP-UA
SAMEA893011	ATB	98.92	0	0	1090186	0	18	SAMEA893011						NP-UA
SAMEA1559296	ATB	98.92	0	0	1090714	0	23	SAMEA1559296						NP-UA
SAMEA1559219	ATB	98.92	0	0	1090801	0	17	SAMEA1559219						NP-UA
SAMEA3450118	ATB	98.92	0	0	1091044	0	27	SAMEA3450118	1986	Australia	swab	B	Aus43	NP-UA
SAMEA893052	ATB	98.92	0	0	1092854	0	23	SAMEA893052						NP-UA
SAMEA1398196	ATB	98.92	0	0	1093763	0	21	SAMEA1398196					Soton42	NP-UA
SAMEA2444366	ATB	98.92	0.6	0	1093807	0	70	SAMEA2444366					471486	NP-UA
SAMEA1559276	ATB	98.92	0	0	1093959	0	24	SAMEA1559276						NP-UA
SAMEA893053	ATB	98.92	0	0	1094624	0	27	SAMEA893053	2009	United Kingdom: Southampton	Endocervix	G	G/SotonG1	NP-UA
SAMEA1483353	ATB	98.92	0	0	1095242	0	31	SAMEA1483353						NP-UA
SAMEA1559265	ATB	98.92	0.18	100	1095546	0	31	SAMEA1559265						NP-UA
SAMEA893049	ATB	98.92	0	0	1095580	0	29	SAMEA893049	2009	United Kingdom: Southampton	Endocervix	Ia	Ia/SotonIa1	NP-UA
SAMEA2203718	ATB	98.92	0.06	0	1096108	0	62	SAMEA2203718						NP-UA
SAMEA893048	ATB	98.92	0	0	1096162	0	26	SAMEA893048	2009	United Kingdom: Southampton	Endocervix	Ia	Ia/SotonIa3	NP-UA
SAMEA1559282	ATB	98.92	0	0	1096520	0	32	SAMEA1559282						NP-UA
SAMEA1559259	ATB	98.92	0	0	1096547	0	27	SAMEA1559259						NP-UA
SAMEA893016	ATB	98.92	0	0	1097110	0	24	SAMEA893016						NP-UA
SAMEA1398210	ATB	98.92	0	0	1097414	0	38	SAMEA1398210					S3107	NP-UA
SAMEA112835179	ATB	98.92	0	0	1098739	0	61	SAMEA112835179						NP-UA
SAMEA1398313	ATB	98.92	0	0	1098910	0	32	SAMEA1398313					Soton144	NP-UA
SAMEA1483357	ATB	98.92	0	0	1099023	0	33	SAMEA1483357						NP-UA
SAMEA2203712	ATB	98.92	0.03	0	1099285	0	90	SAMEA2203712						NP-UA
SAMEA1559246	ATB	98.92	0	0	1099894	0	39	SAMEA1559246						NP-UA
SAMEA1903284	ATB	98.92	0	0	1100752	0	34	SAMEA1903284						NP-UA
SAMEA893007	ATB	98.92	0	0	1100788	0	28	SAMEA893007						NP-UA
SAMEA893054	ATB	98.92	0	0	1100799	0	33	SAMEA893054						NP-UA
SAMEA893051	ATB	98.92	0	0	1101143	0	26	SAMEA893051						NP-UA
SAMEA3450115	ATB	98.92	0	0	1101462	0	36	SAMEA3450115	1986	Australia	swab	B	Aus40	NP-UA
SAMEA1398368	ATB	98.92	0	0	1102246	0	36	SAMEA1398368					S2477	NP-UA
SAMEA1903245	ATB	98.92	0	0	1102818	0	37	SAMEA1903245						NP-UA
SAMEA2444298	ATB	98.92	0.18	0	1103193	0	78	SAMEA2444298					471488	NP-UA
SAMEA1559193	ATB	98.92	0	0	1104970	0	42	SAMEA1559193						NP-UA
SAMEA1559260	ATB	98.92	0	0	1105093	0	42	SAMEA1559260						NP-UA
SAMEA1903277	ATB	98.92	0	0	1105823	0	33	SAMEA1903277						NP-UA
SAMEA893008	ATB	98.92	0	0	1105939	0	35	SAMEA893008						NP-UA
SAMEA1398278	ATB	98.92	0	0	1106354	0	46	SAMEA1398278					S4229	NP-UA
SAMEA2444375	ATB	98.92	0.05	0	1106538	0	87	SAMEA2444375					471495	NP-UA
SAMEA1559286	ATB	98.92	0	0	1107471	0	46	SAMEA1559286						NP-UA
SAMEA1559301	ATB	98.92	0	0	1107476	0	56	SAMEA1559301						NP-UA
SAMEA1483350	ATB	98.78	0	0	1108354	0	49	SAMEA1483350						NP-UA
SAMEA1398333	ATB	98.92	0	0	1108832	0	67	SAMEA1398333					S3929	NP-UA
SAMEA893025	ATB	98.92	0	0	1109378	0	35	SAMEA893025	2009	United Kingdom: Southampton	Endocervix	D	D/SotonD6	NP-UA
SAMEA1559294	ATB	98.92	0	0	1110821	0	42	SAMEA1559294						NP-UA
SAMEA2444285	ATB	98.92	0.06	0	1111077	0	103	SAMEA2444285					471475	NP-UA
SAMEA2191827	ATB	98.92	0	0	1111548	0	89	SAMEA2191827						NP-UA
SAMEA1559249	ATB	98.92	0	0	1111992	0	50	SAMEA1559249						NP-UA
SAMEA2191829	ATB	98.92	0	0	1113655	0	52	SAMEA2191829						NP-UA
SAMEA3450120	ATB	98.92	0	0	1114455	0	50	SAMEA3450120	1987	Australia	swab	B	Aus45	NP-UA
SAMEA1483373	ATB	98.92	0	0	1114644	0	40	SAMEA1483373						NP-UA
SAMEA1559236	ATB	98.92	0	0	1114647	0	67	SAMEA1559236						NP-UA
SAMEA1398341	ATB	98.92	0	0	1117211	0	52	SAMEA1398341					S1471	NP-UA
SAMEA1903225	ATB	98.92	0	0	1117955	0	74	SAMEA1903225						NP-UA
SAMEA1559316	ATB	98.92	0	0	1118536	0	53	SAMEA1559316						NP-UA
SAMEA1398268	ATB	98.92	0	0	1119326	0	56	SAMEA1398268					R2084	NP-UA
SAMEA1398229	ATB	98.92	0	0	1119589	0	69	SAMEA1398229					S1736	NP-UA
SAMEA1559309	ATB	98.92	0	0	1120203	0	51	SAMEA1559309						NP-UA
SAMEA1903271	ATB	98.92	0	0	1122243	0	52	SAMEA1903271						NP-UA
SAMEA1398363	ATB	98.92	0	0	1123899	0	88	SAMEA1398363					R27128M	NP-UA
SAMEA1559311	ATB	98.92	0	0	1124134	0	62	SAMEA1559311						NP-UA
SAMEA1903209	ATB	98.92	0	0	1125041	0	93	SAMEA1903209						NP-UA
SAMEA1398406	ATB	98.92	0.09	0	1125319	0	47	SAMEA1398406	2010	Sweden	swab	H	S1432	NP-UA
SAMEA1559315	ATB	98.92	0	0	1125460	0	59	SAMEA1559315						NP-UA
SAMEA1398203	ATB	98.92	0	0	1125604	0	46	SAMEA1398203					Ar112M	NP-UA
SAMEA1559228	ATB	98.92	0	0	1126849	0	68	SAMEA1559228						NP-UA
SAMEA2444331	ATB	98.92	0	0	1127219	0	147	SAMEA2444331					471521	NP-UA
SAMEA1398372	ATB	98.92	0	0	1129365	0	56	SAMEA1398372					S143	NP-UA
SAMEA1559188	ATB	97.03	0.18	33.33	1130484	0	168	SAMEA1559188	1986/1991	Australia	swab	B	Aus5IM	NP-UA
SAMEA1559289	ATB	98.92	0	0	1131605	0	68	SAMEA1559289						NP-UA
SAMEA1559272	ATB	98.92	0	0	1134935	0	70	SAMEA1559272						NP-UA
SAMEA2203740	ATB	98.92	0.92	11.11	1136175	0	137	SAMEA2203740						NP-UA
SAMEA1559192	ATB	98.92	0	0	1137400	0	65	SAMEA1559192						NP-UA
SAMEA1559310	ATB	98.92	0	0	1137517	0	93	SAMEA1559310						NP-UA
SAMEA1903197	ATB	98.74	0	0	1138499	0	76	SAMEA1903197						NP-UA
SAMEA1903207	ATB	98.92	0	0	1140162	0	60	SAMEA1903207						NP-UA
SAMEA1559178	ATB	98.92	0	0	1141435	0	81	SAMEA1559178						NP-UA
SAMEA1398334	ATB	98.92	0	0	1142952	0	98	SAMEA1398334					R25308	NP-UA
SAMEA1903244	ATB	98.92	0	0	1143730	0	131	SAMEA1903244						NP-UA
SAMEA1559197	ATB	98.92	0	0	1144179	0	77	SAMEA1559197						NP-UA
SAMEA1903224	ATB	98.92	0	0	1144263	0	99	SAMEA1903224						NP-UA
SAMEA1398387	ATB	98.92	0.18	100	1145926	0	78	SAMEA1398387	2010	Russia	urethra	not known	R33512extract	NP-UA
SAMEA1398220	ATB	98.92	0	0	1146242	0	132	SAMEA1398220					30591IM	NP-UA
SAMEA1559264	ATB	98.92	0	0	1146325	0	90	SAMEA1559264						NP-UA
SAMEA1398353	ATB	98.92	0	0	1147277	0	70	SAMEA1398353					S4641	NP-UA
SAMEA2191826	ATB	98.47	0.27	100	1148942	0	198	SAMEA2191826						NP-UA
SAMEA1398253	ATB	98.92	0	0	1150942	0	91	SAMEA1398253					S4658	NP-UA
SAMEA1559257	ATB	98.92	0	0	1153445	0	84	SAMEA1559257						NP-UA
SAMEA1398321	ATB	98.92	0	0	1156665	0	121	SAMEA1398321					R459	NP-UA
SAMEA1398292	ATB	98.92	0.18	100	1157377	0	64	SAMEA1398292					S1314	NP-UA
SAMEA1398390	ATB	98.38	0.27	100	1157391	0	81	SAMEA1398390					S4306	NP-UA
SAMEA112835184	ATB	98.14	0.96	75	1160053	0	218	SAMEA112835184						NP-UA
SAMEA1398294	ATB	98.92	0	0	1161181	0	117	SAMEA1398294					R2247	NP-UA
SAMEA1398358	ATB	98.92	0	0	1161767	0	81	SAMEA1398358					S1846	NP-UA
SAMEA1903202	ATB	98.92	0	0	1166587	0	127	SAMEA1903202						NP-UA
SAMEA1398258	ATB	98.38	0.95	66.67	1168049	0	181	SAMEA1398258					32840IM	NP-UA
SAMEA1398211	ATB	98.92	0	0	1171326	0	108	SAMEA1398211					S4281	NP-UA
SAMEA1559273	ATB	98.92	0	0	1172436	0	143	SAMEA1559273						NP-UA
SAMEA1903251	ATB	98.92	0.09	0	1183198	0	159	SAMEA1903251						NP-UA
SAMEA1398371	ATB	98.92	0	0	1186313	0	92	SAMEA1398371					S4093	NP-UA
SAMEA1398331	ATB	98.78	0	0	1191604	0	90	SAMEA1398331					S178	NP-UA
SAMEA1398395	ATB	98.92	0	0	1204609	0	103	SAMEA1398395					S1026	NP-UA
SAMEA1559240	ATB	98.92	0	0	1210736	0	166	SAMEA1559240						NP-UA
SAMEA1398397	ATB	98.92	0	0	1218111	0	302	SAMEA1398397	2011	Russia	cervix	not known	R4175IMS	NP-UA
SAMEA1398245	ATB	98.92	0	0	1239841	0	158	SAMEA1398245					R13207	NP-UA
SAMEA1559182	ATB	98.92	0	0	1286298	0	213	SAMEA1559182	1986/1991	Australia	swab	B	Aus3IM	NP-UA
SAMEA1559186	ATB	98.92	0.03	0	1344129	0	234	SAMEA1559186	1986/1991	Australia	swab	B	Aus4IM	NP-UA
SAMEA1398255	ATB	98	0.03	0	1607460	0	360	SAMEA1398255					R15108I	NP-UA
SAMEA2189032	ATB	97.26	4.04	25	1024555	0	372	SAMEA2189032						Ocular
SAMEA2045709	ATB	97.75	0.54	20	1025216	0	158	SAMEA2045709						Ocular
SAMEA3859916	ATB	97.26	4.04	25	1025536	0	373	SAMEA3859916						Ocular
SAMEA3859951	ATB	97.75	0.72	16.67	1025977	0	157	SAMEA3859951						Ocular
SAMEA3859941	ATB	97.67	3.28	31.25	1029775	0	386	SAMEA3859941						Ocular
SAMEA3859874	ATB	97.78	2.21	14.29	1032530	0	314	SAMEA3859874						Ocular
SAMEA2188988	ATB	97.71	2.21	14.29	1032736	0	318	SAMEA2188988						Ocular
SAMEA3859905	ATB	98.92	0	0	1032891	0	16	SAMEA3859905						Ocular
SAMEA2189018	ATB	98.92	0	0	1033188	0	18	SAMEA2189018						Ocular
SAMEA2189049	ATB	98.15	2.45	20	1036931	0	227	SAMEA2189049						Ocular
SAMEA3859926	ATB	98.15	2.63	18.18	1037208	0	231	SAMEA3859926						Ocular
SAMEA2189045	ATB	97.57	2	22.22	1038861	0	190	SAMEA2189045						Ocular
SAMEA3859873	ATB	98.92	0.09	0	1040246	0	17	SAMEA3859873						Ocular
SAMEA2188987	ATB	98.92	0.09	0	1040898	0	20	SAMEA2188987						Ocular
SAMEA2189019	ATB	98.51	1.17	0	1042147	0	116	SAMEA2189019						Ocular
SAMEA3859906	ATB	98.51	1.17	0	1042616	0	119	SAMEA3859906						Ocular
SAMEA2188982	ATB	98.92	0	0	1043897	0	6	SAMEA2188982						Ocular
SAMEA3859917	ATB	98.58	0.3	0	1045238	0	74	SAMEA3859917						Ocular
SAMEA6872299	ATB	98.92	0	0	1045339	0	4	SAMEA6872299						Ocular
SAMEA2188991	ATB	98.92	0	0	1045454	0	5	SAMEA2188991						Ocular
SAMEA3859877	ATB	98.92	0	0	1045614	0	6	SAMEA3859877						Ocular
SAMEA3859884	ATB	98.92	0	0	1045746	0	10	SAMEA3859884						Ocular
SAMEA2188998	ATB	98.92	0	0	1045821	0	9	SAMEA2188998						Ocular
SAMEA6872346	ATB	98.92	0	0	1045914	0	4	SAMEA6872346						Ocular
SAMEA9664043	ATB	98.92	0	0	1045946	0	7	SAMEA9664043						Ocular
SAMEA2188978	ATB	98.92	0	0	1046027	0	24	SAMEA2188978						Ocular
SAMEA2189033	ATB	98.58	0.3	0	1046033	0	80	SAMEA2189033						Ocular
SAMEA6872324	ATB	98.92	0	0	1046373	0	17	SAMEA6872324						Ocular
SAMEA2188980	ATB	98.92	0	0	1046383	0	10	SAMEA2188980						Ocular
SAMEA3859909	ATB	98.92	0	0	1046720	0	21	SAMEA3859909						Ocular
SAMEA3859893	ATB	97.84	1.7	16.67	1046837	0	208	SAMEA3859893						Ocular
SAMEA2189023	ATB	98.92	0	0	1046859	0	23	SAMEA2189023						Ocular
SAMEA114595310	ATB	98.92	0	0	1046905	0	26	SAMEA114595310	2003	Gambia	human eye	A		Ocular
SAMEA2189007	ATB	97.84	1.7	16.67	1047029	0	208	SAMEA2189007						Ocular
SAMEA2189025	ATB	98.92	0	0	1047226	0	33	SAMEA2189025						Ocular
SAMEA3859933	ATB	98.92	0	0	1047570	0	21	SAMEA3859933						Ocular
SAMEA2189067	ATB	98.92	0	0	1047746	0	21	SAMEA2189067						Ocular
SAMEA2189030	ATB	98.92	0	0	1047944	0	22	SAMEA2189030						Ocular
SAMEA3859915	ATB	98.92	0	0	1048015	0	24	SAMEA3859915						Ocular
SAMEA2188992	ATB	98.83	0.11	100	1048070	0	27	SAMEA2188992						Ocular
SAMEA2188993	ATB	98.89	0	0	1048328	0	27	SAMEA2188993						Ocular
SAMEA6872284	ATB	98.92	0	0	1048429	0	8	SAMEA6872284						Ocular
SAMEA3859878	ATB	98.83	0.11	100	1048696	0	30	SAMEA3859878						Ocular
SAMEA3859879	ATB	98.89	0	0	1048718	0	30	SAMEA3859879						Ocular
SAMEA9664050	ATB	98.92	0	0	1048827	0	9	SAMEA9664050						Ocular
SAMEA6872310	ATB	98.92	0	0	1049443	0	11	SAMEA6872310						Ocular
SAMEA2020177	ATB	98.92	0.35	33.33	1050105	0	66	SAMEA2020177						Ocular
SAMEA901499	ATB	98.92	0	0	1050504	0	8	SAMEA901499	2000	Tanzania: Kahe Mpya, Rombo district	Ocular	A	A/7249	Ocular
SAMEA6872293	ATB	98.92	0	0	1050698	0	4	SAMEA6872293						Ocular
SAMEA114595292	ATB	98.92	0	0	1050946	0	9	SAMEA114595292	2003	Gambia	human eye	B		Ocular
SAMEA6872315	ATB	98.92	0	0	1051077	0	16	SAMEA6872315						Ocular
SAMEA3859887	ATB	98.83	0	0	1051141	0	5	SAMEA3859887						Ocular
SAMEA3859886	ATB	98.92	0	0	1051155	0	5	SAMEA3859886						Ocular
SAMEA3859922	ATB	98.92	0.27	0	1051489	0	30	SAMEA3859922						Ocular
SAMEA2189041	ATB	98.92	0.27	0	1052053	0	33	SAMEA2189041						Ocular
SAMEA2189052	ATB	98.92	0	0	1052420	0	15	SAMEA2189052						Ocular
SAMEA3859885	ATB	98.92	0	0	1052444	0	12	SAMEA3859885						Ocular
SAMEA2189000	ATB	98.92	0	0	1052592	0	10	SAMEA2189000						Ocular
SAMEA3859880	ATB	98.92	0	0	1052853	0	7	SAMEA3859880						Ocular
SAMEA6872325	ATB	98.92	0	0	1052905	0	5	SAMEA6872325						Ocular
SAMEA2188976	ATB	98.92	0	0	1052910	0	7	SAMEA2188976						Ocular
SAMEA901497	ATB	98.92	0	0	1053111	0	12	SAMEA901497	2000	Tanzania: Kahe Mpya, Rombo district	Ocular	A	A/363	Ocular
SAMEA2188983	ATB	98.83	0.11	0	1053139	0	44	SAMEA2188983						Ocular
SAMEA2188981	ATB	98.83	0	0	1053155	0	27	SAMEA2188981						Ocular
SAMEA2189006	ATB	98.83	0	0	1053207	0	12	SAMEA2189006						Ocular
SAMEA3859930	ATB	98.83	0.11	0	1053423	0	43	SAMEA3859930						Ocular
SAMEA3859928	ATB	98.92	0	0	1053430	0	17	SAMEA3859928						Ocular
SAMEA3859876	ATB	98.92	0	0	1053436	0	11	SAMEA3859876						Ocular
SAMEA2188990	ATB	98.92	0	0	1053622	0	11	SAMEA2188990						Ocular
SAMEA1527882	ATB	98.92	0	0	1053654	0	16	SAMEA1527882					MH15048	Ocular
SAMEA3859900	ATB	98.92	0	0	1053716	0	13	SAMEA3859900						Ocular
SAMEA114595312	ATB	98.92	0.02	0	1053745	0	41	SAMEA114595312	2003	Gambia	human eye	A		Ocular
SAMEA1527943	ATB	98.92	0	0	1053856	0	12	SAMEA1527943					MH20130	Ocular
SAMEA2189009	ATB	98.92	0	0	1053965	0	34	SAMEA2189009						Ocular
SAMEA2189014	ATB	98.92	0	0	1053998	0	13	SAMEA2189014						Ocular
SAMEA114595303	ATB	98.92	0	0	1054113	0	13	SAMEA114595303	2003	Gambia	human eye	B		Ocular
SAMEA3859895	ATB	98.92	0	0	1054286	0	35	SAMEA3859895						Ocular
SAMEA3859889	ATB	98.83	0	0	1054428	0	21	SAMEA3859889						Ocular
SAMEA2189010	ATB	98.92	0	0	1054537	0	9	SAMEA2189010						Ocular
SAMEA1527942	ATB	98.92	0	0	1054861	0	8	SAMEA1527942					MH35739	Ocular
SAMEA6872313	ATB	98.92	0	0	1055096	0	15	SAMEA6872313						Ocular
SAMEA2189004	ATB	98.83	0	0	1055132	0	22	SAMEA2189004						Ocular
SAMEA6872339	ATB	98.92	0	0	1055566	0	15	SAMEA6872339						Ocular
SAMEA5571967	ATB	98.92	0	0	1055587	0	6	SAMEA5571967						Ocular
SAMEA13468947	ATB	98.92	0.18	100	1055594	0	11	SAMEA13468947						Ocular
SAMEA2189063	ATB	98.92	0	0	1055674	0	14	SAMEA2189063						Ocular
SAMEA6872328	ATB	98.92	0	0	1055785	0	19	SAMEA6872328						Ocular
SAMEA6872320	ATB	98.92	0	0	1055851	0	16	SAMEA6872320						Ocular
SAMEA901498	ATB	98.92	0	0	1055966	0	7	SAMEA901498	2000	Tanzania: Kahe Mpya, Rombo district	Ocular	A	A/5291	Ocular
SAMEA3859894	ATB	98.92	0	0	1055975	0	16	SAMEA3859894						Ocular
SAMEA2188979	ATB	98.92	0	0	1056044	0	20	SAMEA2188979						Ocular
SAMEA3859942	ATB	98.74	0.27	0	1056253	0	78	SAMEA3859942						Ocular
SAMEA114595301	ATB	98.92	0	0	1056530	0	9	SAMEA114595301	2003	Gambia	human eye	B		Ocular
SAMEA1527874	ATB	98.92	0	0	1056605	0	21	SAMEA1527874					MH18843	Ocular
SAMEA114595300	ATB	98.92	0	0	1056654	0	10	SAMEA114595300	2003	Gambia	human eye	B		Ocular
SAMEA5571957	ATB	98.92	0	0	1056670	0	10	SAMEA5571957						Ocular
SAMEA1527880	ATB	98.92	0	0	1056958	0	10	SAMEA1527880					MH858	Ocular
SAMEA2188985	ATB	98.92	0	0	1057106	0	17	SAMEA2188985						Ocular
SAMEA1527910	ATB	98.92	0	0	1057934	0	12	SAMEA1527910					MH11715	Ocular
SAMEA1527920	ATB	98.92	0	0	1057978	0	7	SAMEA1527920					MH11979	Ocular
SAMEA1527899	ATB	98.92	0.54	0	1058044	0	12	SAMEA1527899					MH25883	Ocular
SAMEA2189016	ATB	98.78	0.38	33.33	1058060	0	75	SAMEA2189016						Ocular
SAMEA2444270	ATB	98.92	2.14	35.71	1058176	0	260	SAMEA2444270					471473	Ocular
SAMEA3859940	ATB	98.92	2.14	35.71	1058240	0	259	SAMEA3859940						Ocular
SAMEA3859875	ATB	98.92	0	0	1058331	0	5	SAMEA3859875						Ocular
SAMEA6872290	ATB	98.92	0	0	1058338	0	11	SAMEA6872290						Ocular
SAMEA6872291	ATB	98.92	0	0	1058431	0	24	SAMEA6872291						Ocular
SAMEA1527922	ATB	98.92	0	0	1058493	0	21	SAMEA1527922					MH8910	Ocular
SAMEA2189002	ATB	98.83	0	0	1058505	0	6	SAMEA2189002						Ocular
SAMEA2188989	ATB	98.92	0	0	1058606	0	6	SAMEA2188989						Ocular
SAMEA2189051	ATB	98.92	0	0	1058720	0	6	SAMEA2189051						Ocular
SAMEA2188994	ATB	98.92	0	0	1058861	0	8	SAMEA2188994						Ocular
SAMEA9664046	ATB	98.92	0	0	1058950	0	14	SAMEA9664046						Ocular
SAMEA2020176	ATB	98.92	0	0	1058957	0	59	SAMEA2020176						Ocular
SAMEA2189001	ATB	98.92	0	0	1059006	0	7	SAMEA2189001						Ocular
SAMEA3859881	ATB	98.92	0	0	1059086	0	6	SAMEA3859881						Ocular
SAMEA6872336	ATB	98.92	0	0	1059097	0	24	SAMEA6872336						Ocular
SAMEA3859896	ATB	98.92	0	0	1059164	0	9	SAMEA3859896						Ocular
SAMEA1527936	ATB	98.92	0	0	1059359	0	15	SAMEA1527936					MH25256	Ocular
SAMEA3859897	ATB	98.92	0	0	1059733	0	10	SAMEA3859897						Ocular
SAMEA2189011	ATB	98.92	0	0	1059790	0	10	SAMEA2189011						Ocular
SAMEA3859927	ATB	98.92	0	0	1059839	0	8	SAMEA3859927						Ocular
SAMEA9664103	ATB	98.92	0	0	1060199	0	14	SAMEA9664103						Ocular
SAMEA6872306	ATB	98.92	0	0	1060382	0	14	SAMEA6872306						Ocular
SAMEA2189015	ATB	98.83	0	0	1060427	0	12	SAMEA2189015						Ocular
SAMEA114595113	ATB	98.92	0	0	1060443	0	25	SAMEA114595113	1969	Saudi Arabia	human eye	B		Ocular
SAMEA2188997	ATB	98.92	0.09	0	1060674	0	27	SAMEA2188997						Ocular
SAMEA2189013	ATB	98.83	0	0	1060675	0	15	SAMEA2189013						Ocular
SAMEA6872304	ATB	98.92	0	0	1060794	0	39	SAMEA6872304						Ocular
SAMEA1527896	ATB	98.92	0	0	1060925	0	20	SAMEA1527896					MH16005	Ocular
SAMEA5571962	ATB	98.92	0	0	1060964	0	7	SAMEA5571962						Ocular
SAMEA3859931	ATB	98.92	0	0	1061106	0	15	SAMEA3859931						Ocular
SAMEA1527851	ATB	98.92	0	0	1061237	0	20	SAMEA1527851					MH3234	Ocular
SAMEA1527866	ATB	98.92	0	0	1061283	0	17	SAMEA1527866					MH15741	Ocular
SAMEA3859899	ATB	98.83	0	0	1061485	0	16	SAMEA3859899						Ocular
SAMEA5571960	ATB	98.92	0	0	1061679	0	10	SAMEA5571960						Ocular
SAMEA3859883	ATB	98.92	0.09	0	1061696	0	31	SAMEA3859883						Ocular
SAMEA2189003	ATB	98.83	0	0	1061766	0	17	SAMEA2189003						Ocular
SAMEA6872303	ATB	98.92	0	0	1062149	0	26	SAMEA6872303						Ocular
SAMEA1527841	ATB	98.92	0	0	1062210	0	13	SAMEA1527841					MH5368	Ocular
SAMEA3859888	ATB	98.83	0	0	1062214	0	20	SAMEA3859888						Ocular
SAMEA5571965	ATB	98.92	0	0	1062400	0	10	SAMEA5571965						Ocular
SAMEA2189017	ATB	98.92	0	0	1062855	0	18	SAMEA2189017						Ocular
SAMEA2189008	ATB	98.92	0	0	1063149	0	17	SAMEA2189008						Ocular
SAMEA3859904	ATB	98.92	0	0	1063420	0	21	SAMEA3859904						Ocular
SAMEA1527856	ATB	98.92	0	0	1063599	0	23	SAMEA1527856					MH19657	Ocular
SAMEA2189005	ATB	98.92	0	0	1063603	0	25	SAMEA2189005						Ocular
SAMEA1527873	ATB	98.92	0	0	1063649	0	18	SAMEA1527873					MH7205	Ocular
SAMEA1527903	ATB	98.92	0	0	1063778	0	23	SAMEA1527903					MH14553	Ocular
SAMEA6872301	ATB	98.92	0	0	1063845	0	15	SAMEA6872301						Ocular
SAMEA6872294	ATB	98.92	0	0	1063977	0	25	SAMEA6872294						Ocular
SAMEA6872288	ATB	98.92	0	0	1064287	0	25	SAMEA6872288						Ocular
SAMEA1903278	ATB	98.92	0	0	1064484	0	13	SAMEA1903278						Ocular
SAMEA1527844	ATB	98.92	0	0	1064731	0	25	SAMEA1527844					MH4510	Ocular
SAMEA1527888	ATB	98.92	0	0	1064745	0	26	SAMEA1527888					MH16170	Ocular
SAMEA6872360	ATB	98.92	0	0	1064941	0	32	SAMEA6872360						Ocular
SAMEA114595298	ATB	98.92	0	0	1065017	0	19	SAMEA114595298	2003	Gambia	human eye	B		Ocular
SAMEA6872347	ATB	98.92	0	0	1065066	0	21	SAMEA6872347						Ocular
SAMEA1527921	ATB	98.92	0	0	1065095	0	28	SAMEA1527921					MH12023	Ocular
SAMEA3859943	ATB	98.92	0	0	1065271	0	11	SAMEA3859943						Ocular
SAMEA1527917	ATB	98.92	0	0	1065443	0	30	SAMEA1527917					MH27137	Ocular
SAMEA114595297	ATB	98.92	0	0	1065520	0	14	SAMEA114595297	2003	Gambia	human eye	B		Ocular
SAMEA9664120	ATB	98.92	0	0	1065890	0	28	SAMEA9664120						Ocular
SAMEA1527849	ATB	98.92	0	0	1065902	0	30	SAMEA1527849					MH53658	Ocular
SAMEA1527932	ATB	98.92	0	0	1066101	0	26	SAMEA1527932					MH47300	Ocular
SAMEA1527864	ATB	98.92	0	0	1066340	0	30	SAMEA1527864					MH1364	Ocular
SAMEA1527854	ATB	98.92	0	0	1066603	0	23	SAMEA1527854					MH24673	Ocular
SAMEA1527911	ATB	98.92	0	0	1066945	0	27	SAMEA1527911					MH13849	Ocular
SAMEA1527924	ATB	98.92	0	0	1067090	0	24	SAMEA1527924					MH19679	Ocular
SAMEA9664109	ATB	98.92	0	0	1067804	0	27	SAMEA9664109						Ocular
SAMEA6872316	ATB	98.92	0	0	1067848	0	32	SAMEA6872316						Ocular
SAMEA114595330	ATB	98.92	0	0	1067917	0	13	SAMEA114595330	2003	Gambia	human eye	B		Ocular
SAMEA9664078	ATB	98.92	0	0	1067988	0	17	SAMEA9664078						Ocular
SAMEA1527902	ATB	98.92	0	0	1067994	0	27	SAMEA1527902					MH26862	Ocular
SAMEA9664052	ATB	98.92	0	0	1068051	0	32	SAMEA9664052						Ocular
SAMEA9664067	ATB	98.92	0	0	1068231	0	23	SAMEA9664067						Ocular
SAMEA13468952	ATB	98.92	0	0	1068554	0	21	SAMEA13468952						Ocular
SAMEA6872318	ATB	98.92	0	0	1069143	0	26	SAMEA6872318						Ocular
SAMEA114595302	ATB	98.92	0	0	1069214	0	19	SAMEA114595302	2003	Gambia	human eye	B		Ocular
SAMEA6872297	ATB	98.92	0	0	1069228	0	39	SAMEA6872297						Ocular
SAMEA6872330	ATB	98.92	2.16	100	1069592	0	6	SAMEA6872330						Ocular
SAMEA9664065	ATB	98.92	0	0	1069596	0	32	SAMEA9664065						Ocular
SAMEA1527938	ATB	98.92	0	0	1070031	0	34	SAMEA1527938					MH10549	Ocular
SAMEA1527909	ATB	98.92	0	0	1070249	0	32	SAMEA1527909					MH9922	Ocular
SAMEA1527883	ATB	98.92	0	0	1070735	0	28	SAMEA1527883					MH24640	Ocular
SAMEA1527869	ATB	98.92	0	0	1070746	0	35	SAMEA1527869					MH2145	Ocular
SAMEA9664066	ATB	98.92	0	0	1070815	0	37	SAMEA9664066						Ocular
SAMEA9664062	ATB	98.92	0	0	1071038	0	27	SAMEA9664062						Ocular
SAMEA3859936	ATB	98.92	0	0	1071380	0	72	SAMEA3859936						Ocular
SAMEA1527929	ATB	98.92	0	0	1071494	0	27	SAMEA1527929					MH5786	Ocular
SAMEA1527859	ATB	98.92	0	0	1071495	0	34	SAMEA1527859					MH21571	Ocular
SAMEA114595329	ATB	98.92	0	0	1071548	0	19	SAMEA114595329	2003	Gambia	human eye	A		Ocular
SAMEA114595327	ATB	98.92	0	0	1071576	0	20	SAMEA114595327	2003	Gambia	human eye	B		Ocular
SAMEA5571963	ATB	98.92	0	0	1071796	0	23	SAMEA5571963						Ocular
SAMEA9664061	ATB	98.92	0	0	1072241	0	27	SAMEA9664061						Ocular
SAMEA2444275	ATB	98.92	0	0	1072513	0	72	SAMEA2444275					471473	Ocular
SAMEA6872296	ATB	98.92	0	0	1072959	0	41	SAMEA6872296						Ocular
SAMEA1527846	ATB	98.92	0	0	1073222	0	29	SAMEA1527846					MH23527	Ocular
SAMEA1527861	ATB	98.92	0	0	1073398	0	36	SAMEA1527861					MH17127	Ocular
SAMEA9664053	ATB	98.92	0	0	1073456	0	33	SAMEA9664053						Ocular
SAMEA1527926	ATB	98.92	0	0	1074259	0	37	SAMEA1527926					MH34496	Ocular
SAMEA6872309	ATB	98.92	0	0	1074367	0	28	SAMEA6872309						Ocular
SAMEA1527931	ATB	98.92	0	0	1074447	0	34	SAMEA1527931					MH18876	Ocular
SAMEA114595299	ATB	98.92	0	0	1074781	0	27	SAMEA114595299	2003	Gambia	human eye	B		Ocular
SAMEA13468943	ATB	98.92	0	0	1074796	0	27	SAMEA13468943						Ocular
SAMEA13468950	ATB	98.92	0	0	1075102	0	21	SAMEA13468950						Ocular
SAMEA9664080	ATB	98.92	0	0	1076025	0	30	SAMEA9664080						Ocular
SAMEA13468953	ATB	98.92	0	0	1076361	0	55	SAMEA13468953						Ocular
SAMEA1527887	ATB	98.92	0	0	1076367	0	28	SAMEA1527887					MH6446	Ocular
SAMEA13468939	ATB	98.92	0	0	1076444	0	24	SAMEA13468939						Ocular
SAMEA114595294	ATB	98.92	0	0	1076699	0	28	SAMEA114595294	2003	Gambia	human eye	B		Ocular
SAMEA9664095	ATB	98.92	0	0	1076998	0	42	SAMEA9664095						Ocular
SAMEA9664087	ATB	98.92	0	0	1077632	0	26	SAMEA9664087						Ocular
SAMEA114595295	ATB	98.92	0	0	1077751	0	25	SAMEA114595295	2003	Gambia	human eye	B		Ocular
SAMEA6872351	ATB	98.92	0	0	1078454	0	31	SAMEA6872351						Ocular
SAMEA6872345	ATB	98.92	0	0	1078614	0	39	SAMEA6872345						Ocular
SAMEA6872308	ATB	98.92	0	0	1078659	0	31	SAMEA6872308						Ocular
SAMEA6872314	ATB	98.92	0	0	1078832	0	57	SAMEA6872314						Ocular
SAMEA6872266	ATB	98.92	0	0	1078850	0	37	SAMEA6872266						Ocular
SAMEA6872307	ATB	98.92	0	0	1079000	0	37	SAMEA6872307						Ocular
SAMEA9664082	ATB	98.92	0	0	1079069	0	32	SAMEA9664082						Ocular
SAMEA9664090	ATB	98.92	0	0	1079332	0	40	SAMEA9664090						Ocular
SAMEA9664081	ATB	98.92	0	0	1079721	0	35	SAMEA9664081						Ocular
SAMEA1527940	ATB	98.92	0	0	1079873	0	35	SAMEA1527940					MH10901	Ocular
SAMEA6872276	ATB	98.92	0	0	1080146	0	35	SAMEA6872276						Ocular
SAMEA13468944	ATB	98.92	0	0	1080480	0	40	SAMEA13468944						Ocular
SAMEA6872302	ATB	98.92	0	0	1080486	0	49	SAMEA6872302						Ocular
SAMEA3859939	ATB	98.92	0.18	0	1080843	0	102	SAMEA3859939						Ocular
SAMEA9664092	ATB	98.92	0	0	1080917	0	44	SAMEA9664092						Ocular
SAMEA114595328	ATB	98.92	0	0	1080984	0	42	SAMEA114595328	2003	Gambia	human eye	A		Ocular
SAMEA1527933	ATB	98.38	0	0	1081009	0	42	SAMEA1527933					MH10648	Ocular
SAMEA6872312	ATB	98.92	0	0	1081021	0	25	SAMEA6872312						Ocular
SAMEA1527848	ATB	98.92	0	0	1081070	0	48	SAMEA1527848					MH20933	Ocular
SAMEA2444268	ATB	98.92	0.18	0	1081471	0	99	SAMEA2444268					471473	Ocular
SAMEA9664069	ATB	98.92	0	0	1081995	0	39	SAMEA9664069						Ocular
SAMEA6872335	ATB	98.92	0	0	1082091	0	34	SAMEA6872335						Ocular
SAMEA9664089	ATB	98.92	0	0	1082422	0	55	SAMEA9664089						Ocular
SAMEA6872278	ATB	98.08	0.2	50	1082461	0	150	SAMEA6872278						Ocular
SAMEA9664057	ATB	98.92	0	0	1082497	0	35	SAMEA9664057						Ocular
SAMEA6872268	ATB	98.92	0	0	1082584	0	36	SAMEA6872268						Ocular
SAMEA3859937	ATB	98.83	0	0	1082601	0	64	SAMEA3859937						Ocular
SAMEA9664122	ATB	98.92	0	0	1082775	0	28	SAMEA9664122						Ocular
SAMEA6872359	ATB	98.92	0	0	1083013	0	56	SAMEA6872359						Ocular
SAMEA9664124	ATB	98.92	0	0	1083444	0	50	SAMEA9664124						Ocular
SAMEA1527891	ATB	98.92	0	0	1083788	0	45	SAMEA1527891					MH2497	Ocular
SAMEA6872282	ATB	98.92	0	0	1083819	0	52	SAMEA6872282						Ocular
SAMEA6872334	ATB	98.92	0	0	1083823	0	36	SAMEA6872334						Ocular
SAMEA6872298	ATB	98.92	0	0	1084037	0	39	SAMEA6872298						Ocular
SAMEA6872305	ATB	98.92	0	0	1084127	0	38	SAMEA6872305						Ocular
SAMEA6872300	ATB	98.92	0	0	1084387	0	47	SAMEA6872300						Ocular
SAMEA114595324	ATB	98.92	0	0	1084720	0	36	SAMEA114595324	2003	Gambia	human eye	B		Ocular
SAMEA9664125	ATB	98.92	0	0	1085035	0	35	SAMEA9664125						Ocular
SAMEA6872281	ATB	98.92	0	0	1085407	0	97	SAMEA6872281						Ocular
SAMEA9664126	ATB	98.92	0	0	1085852	0	43	SAMEA9664126						Ocular
SAMEA9664098	ATB	98.92	0	0	1085883	0	53	SAMEA9664098						Ocular
SAMEA9664059	ATB	98.92	0	0	1086558	0	49	SAMEA9664059						Ocular
SAMEA6872337	ATB	98.92	0	0	1086578	0	91	SAMEA6872337						Ocular
SAMEA114595304	ATB	98.92	0	0	1087176	0	41	SAMEA114595304	2003	Gambia	human eye	B		Ocular
SAMEA2444276	ATB	98.83	0	0	1087854	0	73	SAMEA2444276					471473	Ocular
SAMEA114595311	ATB	98.92	0	0	1088235	0	67	SAMEA114595311	2003	Gambia	human eye	A		Ocular
SAMEA6872348	ATB	98.92	0	0	1088890	0	50	SAMEA6872348						Ocular
SAMEA6872350	ATB	98.92	0	0	1089110	0	60	SAMEA6872350						Ocular
SAMEA114595316	ATB	98.92	0	0	1089486	0	30	SAMEA114595316	2003	Gambia	human eye	B		Ocular
SAMEA9664049	ATB	98.92	0.08	0	1089758	0	95	SAMEA9664049						Ocular
SAMEA6872317	ATB	98.92	0	0	1090053	0	88	SAMEA6872317						Ocular
SAMEA13468937	ATB	98.92	0	0	1090274	0	59	SAMEA13468937						Ocular
SAMEA9664070	ATB	98.92	0	0	1090575	0	65	SAMEA9664070						Ocular
SAMEA3859945	ATB	98.92	0	0	1090890	0	30	SAMEA3859945						Ocular
SAMEA9664121	ATB	98.92	0	0	1091098	0	56	SAMEA9664121						Ocular
SAMEA9664100	ATB	98.92	0	0	1091153	0	58	SAMEA9664100						Ocular
SAMEA6872319	ATB	98.92	0	0	1091183	0	62	SAMEA6872319						Ocular
SAMEA9664101	ATB	98.92	0	0	1092220	0	51	SAMEA9664101						Ocular
SAMEA9664076	ATB	98.17	0.57	25	1092333	0	140	SAMEA9664076						Ocular
SAMEA6872285	ATB	98.92	0	0	1092695	0	60	SAMEA6872285						Ocular
SAMEA6872292	ATB	98.92	0	0	1092931	0	45	SAMEA6872292						Ocular
SAMEA9664118	ATB	98.92	0	0	1093403	0	48	SAMEA9664118						Ocular
SAMEA1903279	ATB	98.92	0	0	1093540	0	33	SAMEA1903279						Ocular
SAMEA9664088	ATB	98.92	0	0	1093576	0	68	SAMEA9664088						Ocular
SAMEA6872344	ATB	98.92	0	0	1093978	0	43	SAMEA6872344						Ocular
SAMEA9664119	ATB	98.92	0	0	1094012	0	52	SAMEA9664119						Ocular
SAMEA6872355	ATB	98.92	0	0	1094882	0	62	SAMEA6872355						Ocular
SAMEA13468945	ATB	98.92	0	0	1094934	0	64	SAMEA13468945						Ocular
SAMEA114595319	ATB	98.92	0	0	1095066	0	61	SAMEA114595319	2003	Gambia	human eye	B		Ocular
SAMEA1903275	ATB	98.92	0	0	1095442	0	26	SAMEA1903275						Ocular
SAMEA6872349	ATB	98.92	0	0	1095478	0	58	SAMEA6872349						Ocular
SAMEA9664086	ATB	98.92	0	0	1095621	0	102	SAMEA9664086						Ocular
SAMEA9664068	ATB	98.92	0	0	1095846	0	57	SAMEA9664068						Ocular
SAMEA9664071	ATB	97.84	1.53	0	1096587	0	224	SAMEA9664071						Ocular
SAMEA1903283	ATB	98.92	0	0	1096683	0	21	SAMEA1903283						Ocular
SAMEA3859950	ATB	98.92	0	0	1097206	0	33	SAMEA3859950						Ocular
SAMEA114595306	ATB	98.92	0	0	1097669	0	39	SAMEA114595306	2003	Gambia	human eye	A		Ocular
SAMEA6872289	ATB	98.92	0	0	1097674	0	66	SAMEA6872289						Ocular
SAMEA3859944	ATB	98.92	0	0	1098029	0	31	SAMEA3859944						Ocular
SAMEA13468940	ATB	98.92	0	0	1098242	0	71	SAMEA13468940						Ocular
SAMEA2030079	ATB	98.92	0	0	1098507	0	31	SAMEA2030079					CTW3MDA	Ocular
SAMEA6872356	ATB	98.21	0.72	0	1098761	0	222	SAMEA6872356						Ocular
SAMEA13468959	ATB	98.92	0	0	1098942	0	62	SAMEA13468959						Ocular
SAMEA9664073	ATB	98.92	0	0	1099322	0	47	SAMEA9664073						Ocular
SAMEA9664083	ATB	98.92	0	0	1099739	0	65	SAMEA9664083						Ocular
SAMEA13468962	ATB	98.92	0	0	1099908	0	83	SAMEA13468962						Ocular
SAMEA6872272	ATB	98.44	0.27	0	1100159	0	128	SAMEA6872272						Ocular
SAMEA6872333	ATB	98.92	0	0	1100630	0	56	SAMEA6872333						Ocular
SAMEA9664075	ATB	98.92	0	0	1101014	0	45	SAMEA9664075						Ocular
SAMEA6872267	ATB	98.92	0	0	1101330	0	52	SAMEA6872267						Ocular
SAMEA6872342	ATB	98.92	0	0	1101902	0	106	SAMEA6872342						Ocular
SAMEA6872357	ATB	98.92	0	0	1102220	0	61	SAMEA6872357						Ocular
SAMEA6872311	ATB	98.92	0	0	1102359	0	60	SAMEA6872311						Ocular
SAMEA6872331	ATB	98.92	0	0	1102446	0	42	SAMEA6872331						Ocular
SAMEA13468946	ATB	98.92	0	0	1103297	0	61	SAMEA13468946						Ocular
SAMEA9664056	ATB	98.92	0	0	1103574	0	83	SAMEA9664056						Ocular
SAMEA5571958	ATB	98.92	0	0	1103911	0	99	SAMEA5571958						Ocular
SAMEA9664110	ATB	98.92	0	0	1104073	0	97	SAMEA9664110						Ocular
SAMEA1527918	ATB	98.92	0	0	1104192	0	30	SAMEA1527918						Ocular
SAMEA9664094	ATB	98.92	0.18	100	1104763	0	251	SAMEA9664094						Ocular
SAMEA114595314	ATB	98.92	0	0	1105020	0	51	SAMEA114595314	2003	Gambia	human eye	B		Ocular
SAMEA6872341	ATB	98.92	0	0	1105113	0	62	SAMEA6872341						Ocular
SAMEA114595326	ATB	98.92	0	0	1105461	0	63	SAMEA114595326	2003	Gambia	human eye	B		Ocular
SAMEA6872353	ATB	98.92	0	0	1105628	0	62	SAMEA6872353						Ocular
SAMEA9664051	ATB	98.92	0	0	1105725	0	94	SAMEA9664051						Ocular
SAMEA9664045	ATB	98.92	0	0	1105915	0	93	SAMEA9664045						Ocular
SAMEA9664079	ATB	98.92	0	0	1106360	0	51	SAMEA9664079						Ocular
SAMEA13468941	ATB	98.92	0	0	1106464	0	64	SAMEA13468941						Ocular
SAMEA9664111	ATB	98.92	0	0	1106746	0	61	SAMEA9664111						Ocular
SAMEA114595315	ATB	98.92	0	0	1106984	0	36	SAMEA114595315	2003	Gambia	human eye	B		Ocular
SAMEA9664102	ATB	98.92	0	0	1110116	0	57	SAMEA9664102						Ocular
SAMEA13468938	ATB	98.92	0	0	1110333	0	72	SAMEA13468938						Ocular
SAMEA9664108	ATB	98.92	0	0	1111451	0	65	SAMEA9664108						Ocular
SAMEA114595291	ATB	98.92	0.15	50	1111732	0	107	SAMEA114595291	2003	Gambia	human eye	B		Ocular
SAMEA114595305	ATB	98.92	0	0	1111971	0	65	SAMEA114595305	2003	Gambia	human eye	B		Ocular
SAMEA6872321	ATB	98.92	0	0	1112620	0	137	SAMEA6872321						Ocular
SAMEA6872343	ATB	98.92	0	0	1113595	0	59	SAMEA6872343						Ocular
SAMEA5571964	ATB	98.92	0	0	1113665	0	64	SAMEA5571964						Ocular
SAMEA6872329	ATB	98.92	0	0	1114068	0	147	SAMEA6872329						Ocular
SAMEA9664063	ATB	98.92	0	0	1114857	0	71	SAMEA9664063						Ocular
SAMEA114595112	ATB	98.92	0	0	1115196	0	74	SAMEA114595112	1972	Tunisia	human eye	B		Ocular
SAMEA13468949	ATB	98.92	0	0	1117093	0	153	SAMEA13468949						Ocular
SAMEA6872338	ATB	98.92	0	0	1118230	0	79	SAMEA6872338						Ocular
SAMEA1527867	ATB	98.92	0	0	1118249	0	75	SAMEA1527867					MH24519	Ocular
SAMEA9664084	ATB	98.92	0	0	1119390	0	101	SAMEA9664084						Ocular
SAMEA1903280	ATB	98.92	0	0	1119819	0	62	SAMEA1903280						Ocular
SAMEA114595313	ATB	98.92	0	0	1120665	0	116	SAMEA114595313	2003	Gambia	human eye	A		Ocular
SAMEA6872326	ATB	98.92	0	0	1121429	0	68	SAMEA6872326						Ocular
SAMEA9664113	ATB	98.92	0	0	1122151	0	107	SAMEA9664113						Ocular
SAMEA1903276	ATB	98.92	0	0	1122618	0	66	SAMEA1903276						Ocular
SAMEA6872287	ATB	98.92	0	0	1122658	0	82	SAMEA6872287						Ocular
SAMEA9664117	ATB	98.92	0	0	1123944	0	76	SAMEA9664117						Ocular
SAMEA3859946	ATB	98.92	0	0	1124020	0	67	SAMEA3859946						Ocular
SAMEA114595307	ATB	98.92	0	0	1124559	0	94	SAMEA114595307	2003	Gambia	human eye	A		Ocular
SAMEA6872322	ATB	98.42	0.38	0	1125042	0	272	SAMEA6872322						Ocular
SAMEA114595309	ATB	98.92	0	0	1125437	0	122	SAMEA114595309	2003	Gambia	human eye	A		Ocular
SAMEA1973344	ATB	98.92	0	0	1126026	0	69	SAMEA1973344	1959	Taiwan	swab	C	CTW3	Ocular
SAMEA3859947	ATB	98.92	0	0	1126163	0	71	SAMEA3859947						Ocular
SAMEA5571966	ATB	98.85	4.46	87.1	1127256	0	379	SAMEA5571966						Ocular
SAMEA6872332	ATB	98.92	0	0	1127371	0	98	SAMEA6872332						Ocular
SAMEA6872265	ATB	97.17	1.58	33.33	1127913	0	315	SAMEA6872265						Ocular
SAMEA9664099	ATB	98.92	0	0	1128406	0	85	SAMEA9664099						Ocular
SAMEA13468979	ATB	98.92	0	0	1129946	0	100	SAMEA13468979						Ocular
SAMEA9664047	ATB	98.92	0	0	1131733	0	109	SAMEA9664047						Ocular
SAMEA6872340	ATB	98.92	0	0	1131869	0	94	SAMEA6872340						Ocular
SAMEA6872283	ATB	98.92	0	0	1131934	0	97	SAMEA6872283						Ocular
SAMEA9664072	ATB	98.92	0	0	1132283	0	177	SAMEA9664072						Ocular
SAMEA9664116	ATB	98.92	0	0	1132397	0	109	SAMEA9664116						Ocular
SAMEA9664044	ATB	98.92	0.2	0	1132965	0	112	SAMEA9664044						Ocular
SAMEA114595320	ATB	98.92	0	0	1137406	0	73	SAMEA114595320	2003	Gambia	human eye	B		Ocular
SAMEA9664074	ATB	98.92	0	0	1137434	0	109	SAMEA9664074						Ocular
SAMEA13468977	ATB	98.92	0	0	1139333	0	103	SAMEA13468977						Ocular
SAMEA9664107	ATB	98.92	0	0	1140313	0	111	SAMEA9664107						Ocular
SAMEA114595322	ATB	98.92	0	0	1140332	0	61	SAMEA114595322	2003	Gambia	human eye	B		Ocular
SAMEA114595290	ATB	98.66	0.14	0	1142522	0	232	SAMEA114595290	2003	Gambia	human eye	B		Ocular
SAMEA3859949	ATB	98.92	0	0	1143210	0	78	SAMEA3859949						Ocular
SAMEA13468963	ATB	98.92	0	0	1143885	0	122	SAMEA13468963						Ocular
SAMEA13468960	ATB	98.92	0	0	1144089	0	111	SAMEA13468960						Ocular
SAMEA9664112	ATB	98.92	0.54	0	1144648	0	167	SAMEA9664112						Ocular
SAMEA114595308	ATB	98.92	0	0	1145392	0	149	SAMEA114595308	2003	Gambia	human eye	A		Ocular
SAMEA1903282	ATB	98.92	0	0	1146059	0	82	SAMEA1903282						Ocular
SAMEA114595293	ATB	98.92	0	0	1149738	0	121	SAMEA114595293	2003	Gambia	human eye	B		Ocular
SAMEA114595323	ATB	98.92	0	0	1151585	0	124	SAMEA114595323	2003	Gambia	human eye	B		Ocular
SAMEA13468971	ATB	98.92	0	0	1154331	0	163	SAMEA13468971						Ocular
SAMEA13468981	ATB	98.92	0.08	100	1158733	0	203	SAMEA13468981						Ocular
SAMEA9664105	ATB	98.75	0.27	100	1159477	0	233	SAMEA9664105						Ocular
SAMEA13468970	ATB	98.92	0	0	1160004	0	132	SAMEA13468970						Ocular
SAMEA13468967	ATB	98.92	0	0	1161859	0	133	SAMEA13468967						Ocular
SAMEA9664115	ATB	98.92	0	0	1161934	0	208	SAMEA9664115						Ocular
SAMEA114595321	ATB	98.13	2.35	33.33	1162048	0	285	SAMEA114595321	2003	Gambia	human eye	B		Ocular
SAMEA1527847	ATB	98.92	0	0	1162495	0	113	SAMEA1527847					MH16665	Ocular
SAMEA13468957	ATB	98.92	0.41	100	1163147	0	203	SAMEA13468957						Ocular
SAMEA9664060	ATB	98.92	0	0	1164560	0	208	SAMEA9664060						Ocular
SAMEA13468976	ATB	97.84	1.28	37.5	1164957	0	290	SAMEA13468976						Ocular
SAMEA13468966	ATB	98.92	0.08	0	1165039	0	119	SAMEA13468966						Ocular
SAMEA6872279	ATB	98.92	0	0	1166552	0	163	SAMEA6872279						Ocular
SAMEA13468968	ATB	98.92	0	0	1169711	0	126	SAMEA13468968						Ocular
SAMEA114595317	ATB	98.92	0	0	1169969	0	100	SAMEA114595317	2003	Gambia	human eye	A		Ocular
SAMEA13468975	ATB	98.92	0	0	1173915	0	155	SAMEA13468975						Ocular
SAMEA13468974	ATB	98.33	1.96	33.33	1176523	0	331	SAMEA13468974						Ocular
SAMEA114595318	ATB	97.02	3.6	6.67	1177515	0	633	SAMEA114595318	2003	Gambia	human eye	B		Ocular
SAMEA5571961	ATB	98.92	0	0	1178607	0	139	SAMEA5571961						Ocular
SAMEA13468972	ATB	98.92	0.08	0	1181197	0	179	SAMEA13468972						Ocular
SAMEA5571968	ATB	99.46	0.35	50	1182204	0	192	SAMEA5571968						Ocular
SAMEA13468980	ATB	98.92	0	0	1182347	0	212	SAMEA13468980						Ocular
SAMEA6872327	ATB	98.03	1.26	40	1185909	0	455	SAMEA6872327						Ocular
SAMEA13468956	ATB	98.92	0	0	1186131	0	207	SAMEA13468956						Ocular
SAMEA13468973	ATB	98.38	0.18	0	1189322	0	157	SAMEA13468973						Ocular
SAMEA114595296	ATB	98.92	0	0	1199706	0	196	SAMEA114595296	2003	Gambia	human eye	B		Ocular
SAMEA13468964	ATB	98.92	0	0	1209924	0	237	SAMEA13468964						Ocular
SAMEA13468969	ATB	98.2	0	0	1210867	0	243	SAMEA13468969						Ocular
SAMEA9664085	ATB	98.65	0.47	40	1215869	0	504	SAMEA9664085						Ocular
SAMEA5571959	ATB	98.92	0	0	1216496	0	196	SAMEA5571959						Ocular
SAMEA9664041	ATB	97.84	1.3	33.33	1218480	0	548	SAMEA9664041						Ocular
SAMEA114595325	ATB	98.92	0	0	1222977	0	153	SAMEA114595325	2003	Gambia	human eye	B		Ocular
SAMEA6872286	ATB	98.27	3.41	9.09	1245432	0	610	SAMEA6872286						Ocular
SAMEA2045109	ATB	97.33	2.77	45.45	1019974	0	461	SAMEA2045109						P-UA
SAMEA2045696	ATB	98.38	0.66	33.33	1035758	0	259	SAMEA2045696						P-UA
SAMEA2046008	ATB	98.57	2.54	7.69	1040044	0	321	SAMEA2046008						P-UA
SAMEA2223604	ATB	98.04	2.84	16.67	1040905	0	243	SAMEA2223604						P-UA
SAMEA2223612	ATB	98.92	0	0	1044927	0	4	SAMEA2223612						P-UA
SAMEA2046155	ATB	98.92	0.23	50	1045122	0	85	SAMEA2046155						P-UA
SAMEA2046410	ATB	98.83	0.45	0	1045520	0	141	SAMEA2046410						P-UA
SAMEA1966468	ATB	98.92	0	0	1045696	0	47	SAMEA1966468						P-UA
SAMEA2045255	ATB	98.92	0	0	1046154	0	12	SAMEA2045255						P-UA
SAMEA110446764	ATB	98.92	0	0	1046717	0	3	SAMEA110446764	2013	Australia	Vaginal swab			P-UA
SAMEA110446730	ATB	98.92	0	0	1046873	0	4	SAMEA110446730	2013	Australia	Vaginal swab			P-UA
SAMEA2046149	ATB	98.92	0	0	1046929	0	22	SAMEA2046149						P-UA
SAMEA2045121	ATB	98.92	0.63	0	1047216	0	74	SAMEA2045121						P-UA
SAMEA2046419	ATB	98.92	0	0	1047228	0	10	SAMEA2046419						P-UA
SAMEA2045820	ATB	98.92	0	0	1047274	0	27	SAMEA2045820						P-UA
SAMEA2045119	ATB	98.63	2.12	33.33	1047303	0	207	SAMEA2045119						P-UA
SAMEA2046151	ATB	98.92	0	0	1047332	0	8	SAMEA2046151						P-UA
SAMEA2045817	ATB	98.92	0	0	1047681	0	27	SAMEA2045817						P-UA
SAMEA2444343	ATB	98.92	0.77	25	1047896	0	91	SAMEA2444343					471473	P-UA
SAMEA2045256	ATB	98.92	0	0	1048346	0	25	SAMEA2045256						P-UA
SAMEA2046411	ATB	98.92	0.68	50	1048490	0	86	SAMEA2046411						P-UA
SAMEA1965562	ATB	98.92	0.32	50	1049238	0	60	SAMEA1965562						P-UA
SAMEA2046415	ATB	98.92	0	0	1049379	0	53	SAMEA2046415						P-UA
SAMEA2046420	ATB	97.64	0	0	1049505	0	74	SAMEA2046420						P-UA
SAMEA2046416	ATB	98.74	0.33	33.33	1049862	0	79	SAMEA2046416						P-UA
SAMEA1483331	ATB	98.92	0	0	1050164	0	4	SAMEA1483331						P-UA
SAMEA2046412	ATB	98.92	0	0	1050675	0	38	SAMEA2046412						P-UA
SAMEA110446707	ATB	98.92	0	0	1050903	0	5	SAMEA110446707	2013	Australia	Vaginal swab			P-UA
SAMEA2045818	ATB	98.92	0	0	1051057	0	44	SAMEA2045818						P-UA
SAMEA2046413	ATB	98.92	0.23	0	1052022	0	67	SAMEA2046413						P-UA
SAMEA2444345	ATB	97.84	0.78	0	1052297	0	175	SAMEA2444345					471473	P-UA
SAMEA2046318	ATB	98.65	0.26	33.33	1052306	0	225	SAMEA2046318						P-UA
SAMEA2019790	ATB	98.92	0	0	1053073	0	7	SAMEA2019790						P-UA
SAMEA2045697	ATB	98.92	0	0	1053088	0	9	SAMEA2045697						P-UA
SAMEA2045819	ATB	98.92	0	0	1053704	0	21	SAMEA2045819						P-UA
SAMEA2045120	ATB	98.92	0	0	1053751	0	10	SAMEA2045120						P-UA
SAMEA2203746	ATB	98.37	3.47	26.67	1053808	0	386	SAMEA2203746						P-UA
SAMEA2633689	ATB	98.92	0	0	1054174	0	22	SAMEA2633689						P-UA
SAMEA2046098	ATB	98.92	0	0	1054507	0	10	SAMEA2046098						P-UA
SAMEA1559205	ATB	98.92	0	0	1054728	0	13	SAMEA1559205						P-UA
SAMEA2223610	ATB	98.57	2.03	40	1054803	0	213	SAMEA2223610						P-UA
SAMEA2046243	ATB	98.92	0	0	1054891	0	49	SAMEA2046243						P-UA
SAMEA2045816	ATB	98.74	0.03	0	1054930	0	79	SAMEA2045816						P-UA
SAMEA2444333	ATB	98.92	0.18	100	1055041	0	90	SAMEA2444333					471473	P-UA
SAMEA2223611	ATB	98.92	0	0	1055505	0	32	SAMEA2223611						P-UA
SAMEA2044010	ATB	98.92	0	0	1055613	0	31	SAMEA2044010						P-UA
SAMEA2045113	ATB	98.11	1.64	33.33	1055639	0	153	SAMEA2045113						P-UA
SAMEA110446726	ATB	98.92	0	0	1056234	0	4	SAMEA110446726	2013	Australia	Vaginal swab			P-UA
SAMEA2045257	ATB	98.92	0	0	1056677	0	22	SAMEA2045257						P-UA
SAMEA110446717	ATB	98.92	0	0	1056822	0	3	SAMEA110446717	2013	Australia	Vaginal swab			P-UA
SAMEA2044987	ATB	98.92	0	0	1057463	0	5	SAMEA2044987						P-UA
SAMEA2223642	ATB	98.92	0	0	1057710	0	72	SAMEA2223642						P-UA
SAMEA1483371	ATB	98.89	0	0	1057792	0	30	SAMEA1483371						P-UA
SAMEA2019789	ATB	98.92	0	0	1058063	0	13	SAMEA2019789						P-UA
SAMEA2073103	ATB	98.92	0	0	1058176	0	3	SAMEA2073103						P-UA
SAMEA2046087	ATB	98.92	0	0	1058446	0	13	SAMEA2046087						P-UA
SAMEA2223638	ATB	98.92	0	0	1058736	0	24	SAMEA2223638						P-UA
SAMEA2046150	ATB	98.38	1.19	16.67	1058828	0	127	SAMEA2046150						P-UA
SAMEA2444286	ATB	98.92	0	0	1058893	0	17	SAMEA2444286					471476	P-UA
SAMEA2223633	ATB	98.92	0	0	1059277	0	23	SAMEA2223633						P-UA
SAMEA2203752	ATB	98.92	0	0	1059442	0	20	SAMEA2203752						P-UA
SAMEA2444349	ATB	98.92	0	0	1059532	0	10	SAMEA2444349					471473	P-UA
SAMEA2046421	ATB	98.92	0.09	100	1059689	0	70	SAMEA2046421						P-UA
SAMEA2046317	ATB	98.92	0.03	0	1059994	0	96	SAMEA2046317						P-UA
SAMEA2223646	ATB	98.92	0	0	1060113	0	9	SAMEA2223646						P-UA
SAMEA2223609	ATB	98.92	0	0	1060500	0	21	SAMEA2223609						P-UA
SAMEA2045105	ATB	98.92	0	0	1060717	0	22	SAMEA2045105						P-UA
SAMEA767925	ATB	98.92	0	0	1060874	0	4	SAMEA767925	2006	Sweden	not known	E	SW2	P-UA
SAMEA1398340	ATB	98.92	0	0	1060940	0	24	SAMEA1398340	2010	Russia	cervix	not known	R32100IMS	P-UA
SAMEA110446766	ATB	98.92	0	0	1061899	0	5	SAMEA110446766	2013	Australia	Vaginal swab			P-UA
SAMEA110446729	ATB	98.92	0	0	1062070	0	12	SAMEA110446729	2013	Australia	Vaginal swab			P-UA
SAMN04590085	ATB	98.92	0	0	1062134	0	6	SAMN04590085						P-UA
SAMEA2444376	ATB	98.92	0	0	1062151	0	9	SAMEA2444376					471496	P-UA
SAMEA110446767	ATB	98.92	0	0	1062315	0	7	SAMEA110446767	2013	Australia	Vaginal swab			P-UA
SAMN04590078	ATB	98.92	0	0	1062444	0	6	SAMN04590078						P-UA
SAMEA2203736	ATB	98.92	0	0	1062642	0	17	SAMEA2203736						P-UA
SAMEA767921	ATB	98.92	0	0	1062749	0	27	SAMEA767921	2002	Sweden	cervix	F	F/SW5	P-UA
SAMEA110446725	ATB	98.92	0	0	1062894	0	9	SAMEA110446725	2013	Australia	Vaginal swab			P-UA
SAMEA2203717	ATB	98.92	0	0	1063050	0	24	SAMEA2203717						P-UA
SAMEA2203737	ATB	98.92	0	0	1063099	0	9	SAMEA2203737						P-UA
SAMEA2444338	ATB	98.81	0	0	1063134	0	66	SAMEA2444338					471473	P-UA
SAMEA110446753	ATB	98.92	0	0	1063148	0	10	SAMEA110446753	2013	Australia	Vaginal swab			P-UA
SAMEA2044016	ATB	98.92	0	0	1063261	0	30	SAMEA2044016						P-UA
SAMN04590087	ATB	98.92	0	0	1063436	0	9	SAMN04590087						P-UA
SAMEA2223647	ATB	98.92	0	0	1063532	0	23	SAMEA2223647						P-UA
SAMEA2223620	ATB	98.92	0	0	1063538	0	24	SAMEA2223620						P-UA
SAMEA2444346	ATB	98.92	0	0	1063835	0	13	SAMEA2444346					471473	P-UA
SAMEA1398314	ATB	98.92	0	0	1064433	0	13	SAMEA1398314					Ar427M	P-UA
SAMEA2019786	ATB	98.92	0	0	1064524	0	33	SAMEA2019786						P-UA
SAMEA2203738	ATB	98.92	0	0	1065267	0	17	SAMEA2203738						P-UA
SAMEA2633678	ATB	98.92	0	0	1065345	0	93	SAMEA2633678						P-UA
SAMEA1398213	ATB	98.92	0	0	1065623	0	19	SAMEA1398213	2002		cervix	F	F/SW4	P-UA
SAMEA2203727	ATB	98.92	0.08	0	1066211	0	27	SAMEA2203727						P-UA
SAMEA1398256	ATB	98.92	0	0	1066585	0	8	SAMEA1398256					Ar182M	P-UA
SAMEA2223608	ATB	98.92	0.15	0	1066602	0	39	SAMEA2223608						P-UA
SAMEA2020175	ATB	98.92	0	0	1066810	0	18	SAMEA2020175						P-UA
SAMEA1398289	ATB	98.92	0	0	1067021	0	15	SAMEA1398289					S2430	P-UA
SAMN04590091	ATB	98.92	0	0	1067110	0	4	SAMN04590091						P-UA
SAMEA1398249	ATB	98.92	0	0	1067204	0	27	SAMEA1398249					S4410MDA	P-UA
SAMEA2223628	ATB	98.92	0.11	0	1067575	0	46	SAMEA2223628						P-UA
SAMEA893059	ATB	98.92	0	0	1068215	0	8	SAMEA893059						P-UA
SAMEA2444306	ATB	98.92	0	0	1068506	0	23	SAMEA2444306					471496	P-UA
SAMEA2223618	ATB	98.92	0	0	1068682	0	17	SAMEA2223618						P-UA
SAMEA1972194	ATB	98.92	0	0	1068796	0	38	SAMEA1972194						P-UA
SAMEA2203750	ATB	98.92	0	0	1068968	0	25	SAMEA2203750						P-UA
SAMEA1398291	ATB	98.92	0	0	1069037	0	55	SAMEA1398291	2010	Russia	cervix	not known	R27091IMS	P-UA
SAMEA2044000	ATB	98.92	0.12	0	1069194	0	108	SAMEA2044000						P-UA
SAMEA2223615	ATB	98.92	0	0	1069380	0	46	SAMEA2223615						P-UA
SAMEA2223640	ATB	98.92	0.11	0	1069612	0	74	SAMEA2223640						P-UA
SAMEA2203744	ATB	98.92	0	0	1069656	0	20	SAMEA2203744						P-UA
SAMEA2444320	ATB	98.92	0	0	1070245	0	20	SAMEA2444320					471510	P-UA
SAMEA2073284	ATB	98.92	0	0	1070546	0	13	SAMEA2073284						P-UA
SAMEA2444363	ATB	98.92	0	0	1070613	0	25	SAMEA2444363					471483	P-UA
SAMEA1398364	ATB	98.92	0	0	1070696	0	29	SAMEA1398364	2010	Russia	cervix	not known	R26833IMS	P-UA
SAMEA2044983	ATB	98.92	0	0	1071293	0	32	SAMEA2044983						P-UA
SAMEA2203709	ATB	98.92	0	0	1071310	0	23	SAMEA2203709						P-UA
SAMEA1559297	ATB	98.92	0	0	1071548	0	16	SAMEA1559297						P-UA
SAMEA2046245	ATB	98.92	0	0	1071588	0	40	SAMEA2046245						P-UA
SAMEA1398361	ATB	98.92	0	0	1072390	0	9	SAMEA1398361					Ar427	P-UA
SAMEA2203733	ATB	98.92	0.18	100	1072418	0	72	SAMEA2203733						P-UA
SAMEA2223605	ATB	98.92	0.03	0	1072585	0	28	SAMEA2223605						P-UA
SAMEA2203710	ATB	98.92	0	0	1073025	0	28	SAMEA2203710						P-UA
SAMEA2203745	ATB	98.92	0	0	1073671	0	20	SAMEA2203745						P-UA
SAMEA2203707	ATB	98.92	0	0	1075243	0	23	SAMEA2203707						P-UA
SAMEA1398308	ATB	98.92	0	0	1076364	0	6	SAMEA1398308					R28979	P-UA
SAMEA893015	ATB	98.92	0	0	1076558	0	17	SAMEA893015						P-UA
SAMEA1398323	ATB	98.92	0	0	1076708	0	19	SAMEA1398323					R28312	P-UA
SAMEA2633684	ATB	98.2	1.17	0	1077097	0	131	SAMEA2633684						P-UA
SAMEA2203725	ATB	98.92	0.18	100	1077123	0	64	SAMEA2203725						P-UA
SAMEA2223641	ATB	98.92	0.18	0	1077205	0	47	SAMEA2223641						P-UA
SAMEA2444299	ATB	98.92	0	0	1077427	0	89	SAMEA2444299					471489	P-UA
SAMEA2223606	ATB	98.92	0	0	1077580	0	62	SAMEA2223606						P-UA
SAMEA1398260	ATB	98.92	0	0	1077874	0	16	SAMEA1398260	2010	Russia	cervix	not known	R26833extract	P-UA
SAMEA1398275	ATB	98.92	0	0	1077980	0	40	SAMEA1398275	2010	Russia	cervix	not known	R28017IMS	P-UA
SAMEA1398303	ATB	98.92	0	0	1078397	0	13	SAMEA1398303	2010	Russia	cervix	not known	R32100extract	P-UA
SAMEA2633683	ATB	98.92	0.9	0	1078550	0	146	SAMEA2633683						P-UA
SAMEA1559201	ATB	98.92	0	0	1078637	0	17	SAMEA1559201						P-UA
SAMEA2203713	ATB	97.32	2.79	25	1078640	0	252	SAMEA2203713						P-UA
SAMEA2203724	ATB	98.92	0.12	50	1078659	0	61	SAMEA2203724						P-UA
SAMEA2444369	ATB	98.92	0	0	1078858	0	47	SAMEA2444369					471489	P-UA
SAMEA1398239	ATB	98.92	0	0	1078886	0	10	SAMEA1398239					Ar182	P-UA
SAMEA2223607	ATB	98.92	0.03	100	1079018	0	88	SAMEA2223607						P-UA
SAMEA2223625	ATB	98.92	0.09	0	1079302	0	68	SAMEA2223625						P-UA
SAMEA1398416	ATB	98.92	0	0	1079361	0	32	SAMEA1398416	2001	Sweden	cervix	E	E/SW3	P-UA
SAMEA2191819	ATB	98.92	0	0	1079608	0	12	SAMEA2191819	1988	Australia	swab	C	162STDY5591712	P-UA
SAMEA2223624	ATB	98.92	0.08	0	1079870	0	51	SAMEA2223624						P-UA
SAMEA2223634	ATB	98.92	0	0	1080021	0	31	SAMEA2223634						P-UA
SAMEA1559235	ATB	98.92	0	0	1080124	0	19	SAMEA1559235						P-UA
SAMEA2191825	ATB	98.92	0	0	1080145	0	11	SAMEA2191825						P-UA
SAMEA1398265	ATB	98.92	0	0	1080149	0	7	SAMEA1398265	2010	Russia	cervix	not known	R28017extract	P-UA
SAMEA2203711	ATB	97.13	1.59	25	1080166	0	434	SAMEA2203711						P-UA
SAMEA893036	ATB	98.92	0	0	1080237	0	19	SAMEA893036						P-UA
SAMEA2046244	ATB	98.92	0.26	0	1080808	0	206	SAMEA2046244						P-UA
SAMEA1398332	ATB	98.92	0	0	1080868	0	7	SAMEA1398332					R30444	P-UA
SAMEA893050	ATB	98.92	0	0	1080922	0	23	SAMEA893050						P-UA
SAMEA1398254	ATB	98.92	0	0	1081033	0	6	SAMEA1398254	2010	Russia	cervix	not known	R27091extract	P-UA
SAMEA1398343	ATB	98.92	0	0	1081588	0	23	SAMEA1398343					S1494	P-UA
SAMEA1559187	ATB	98.92	0	0	1081886	0	13	SAMEA1559187						P-UA
SAMEA893041	ATB	98.92	0	0	1081925	0	22	SAMEA893041						P-UA
SAMEA2046097	ATB	98.92	0	0	1082063	0	60	SAMEA2046097						P-UA
SAMEA1398346	ATB	98.92	0	0	1082372	0	35	SAMEA1398346					S3024	P-UA
SAMEA2191820	ATB	98.92	0	0	1082691	0	16	SAMEA2191820	1988	Australia	swab	C	162STDY5591713	P-UA
SAMEA1527930	ATB	98.92	0	0	1083016	0	14	SAMEA1527930						P-UA
SAMEA893030	ATB	98.92	0	0	1083630	0	14	SAMEA893030						P-UA
SAMEA2020170	ATB	98.92	0.14	0	1084243	0	73	SAMEA2020170						P-UA
SAMEA2444284	ATB	98.92	0	0	1084589	0	35	SAMEA2444284					471474	P-UA
SAMEA767934	ATB	98.92	0	0	1084863	0	48	SAMEA767934					SWFP	P-UA
SAMEA1398261	ATB	98.92	0	0	1085424	0	20	SAMEA1398261					R28044	P-UA
SAMEA893062	ATB	98.92	0	0	1085485	0	18	SAMEA893062						P-UA
SAMEA893031	ATB	98.92	0	0	1085801	0	18	SAMEA893031						P-UA
SAMEA893057	ATB	98.92	0	0	1085939	0	19	SAMEA893057						P-UA
SAMEA2444362	ATB	98.92	0.75	33.33	1087188	0	113	SAMEA2444362					471482	P-UA
SAMEA893005	ATB	98.92	0	0	1087699	0	25	SAMEA893005						P-UA
SAMEA1559313	ATB	98.92	0	0	1088534	0	16	SAMEA1559313						P-UA
SAMEA1398408	ATB	98.92	0	0	1088635	0	30	SAMEA1398408					S2595	P-UA
SAMEA893034	ATB	98.92	0	0	1089262	0	18	SAMEA893034						P-UA
SAMEA893033	ATB	98.92	0	0	1089874	0	31	SAMEA893033						P-UA
SAMEA893060	ATB	98.92	0	0	1090154	0	15	SAMEA893060						P-UA
SAMEA893035	ATB	98.92	0	0	1090325	0	31	SAMEA893035						P-UA
SAMEA2223649	ATB	98.92	0.12	0	1090456	0	61	SAMEA2223649						P-UA
SAMEA2586413	ATB	98.47	2.44	0	1090924	0	203	SAMEA2586413						P-UA
SAMEA893028	ATB	98.92	0	0	1090981	0	23	SAMEA893028						P-UA
SAMEA1398324	ATB	98.92	0	0	1091080	0	20	SAMEA1398324					Ar7218M	P-UA
SAMEA893029	ATB	98.92	0	0	1091138	0	23	SAMEA893029	2009	United Kingdom: Southampton	Endocervix	E	E/SotonE4	P-UA
SAMEA2444307	ATB	98.92	0	0	1091206	0	65	SAMEA2444307					471497	P-UA
SAMEA893032	ATB	98.92	0	0	1091234	0	19	SAMEA893032						P-UA
SAMEA2444374	ATB	98.92	0	0	1091334	0	80	SAMEA2444374					471494	P-UA
SAMEA2444348	ATB	98.92	0	0	1091838	0	96	SAMEA2444348					471473	P-UA
SAMEA1559238	ATB	98.92	0	0	1091967	0	22	SAMEA1559238	1986/1991	Australia	swab	C	Aus9pMDA	P-UA
SAMEA1398267	ATB	98.92	0	0	1092076	0	15	SAMEA1398267					R25114	P-UA
SAMEA2223639	ATB	98.92	0.11	0	1092091	0	106	SAMEA2223639						P-UA
SAMEA1398325	ATB	98.92	0	0	1092208	0	23	SAMEA1398325					Ar7218	P-UA
SAMEA893063	ATB	98.92	0	0	1093805	0	65	SAMEA893063						P-UA
SAMEA767935	ATB	98.92	0	0	1093850	0	36	SAMEA767935	1959	USA: California	Ocular	E	E/Bour	P-UA
SAMEA1398318	ATB	98.92	0	0	1093876	0	26	SAMEA1398318					Soton159	P-UA
SAMEA2444304	ATB	98.92	0.03	0	1094152	0	82	SAMEA2444304					471494	P-UA
SAMEA1398269	ATB	98.92	0	0	1094154	0	40	SAMEA1398269					S1086	P-UA
SAMEA2444312	ATB	98.92	0	0	1094877	0	92	SAMEA2444312					471502	P-UA
SAMEA893072	ATB	98.92	0	0	1095112	0	27	SAMEA893072						P-UA
SAMEA2191813	ATB	98.92	0	0	1095359	0	24	SAMEA2191813	1988	Australia	swab	Ba	162STDY5591711	P-UA
SAMEA1398338	ATB	98.92	0	0	1095874	0	25	SAMEA1398338					Soton128	P-UA
SAMEA2030078	ATB	98.92	0	0	1095977	0	31	SAMEA2030078					IU824	P-UA
SAMEA1398396	ATB	98.92	0	0	1096554	0	37	SAMEA1398396					S3724	P-UA
SAMEA1398349	ATB	98.92	0	0	1097847	0	69	SAMEA1398349					S2526	P-UA
SAMEA1559176	ATB	98.92	0	0	1098571	0	21	SAMEA1559176						P-UA
SAMEA1398284	ATB	98.92	0	0	1098787	0	30	SAMEA1398284					Soton49	P-UA
SAMEA1398263	ATB	98.92	0	0	1099018	0	30	SAMEA1398263					Soton106	P-UA
SAMEA1398298	ATB	98.92	0	0	1099118	0	43	SAMEA1398298					S3122	P-UA
SAMEA2444293	ATB	98.92	0.03	0	1099406	0	64	SAMEA2444293					471483	P-UA
SAMEA1398412	ATB	98.92	0	0	1100108	0	29	SAMEA1398412					Soton107	P-UA
SAMEA2203719	ATB	98.92	0.21	0	1100478	0	74	SAMEA2203719						P-UA
SAMEA1398200	ATB	98.92	0	0	1102221	0	30	SAMEA1398200					S3948	P-UA
SAMEA2444371	ATB	98.92	0.15	33.33	1103166	0	80	SAMEA2444371					471491	P-UA
SAMEA2191828	ATB	98.92	0	0	1103394	0	25	SAMEA2191828	1988	Australia	swab	Ba	162STDY5592958	P-UA
SAMEA1398223	ATB	98.92	0	0	1104370	0	43	SAMEA1398223					Soton53	P-UA
SAMEA2223636	ATB	98.92	0.15	0	1105610	0	146	SAMEA2223636						P-UA
SAMEA893026	ATB	98.92	0	0	1105864	0	40	SAMEA893026	2009	United Kingdom: Southampton	Endocervix	E	E/SotonE8	P-UA
SAMEA2223627	ATB	98.92	0.51	0	1107705	0	100	SAMEA2223627						P-UA
SAMEA1903248	ATB	98.38	0.27	100	1108386	0	72	SAMEA1903248						P-UA
SAMEA1398393	ATB	98.92	0	0	1109065	0	41	SAMEA1398393					Soton17	P-UA
SAMEA1398322	ATB	98.92	0	0	1109869	0	47	SAMEA1398322					Soton120	P-UA
SAMEA1903246	ATB	98.92	0	0	1110261	0	41	SAMEA1903246						P-UA
SAMEA1559303	ATB	98.92	0	0	1110936	0	50	SAMEA1559303						P-UA
SAMEA1398339	ATB	98.92	0	0	1111883	0	54	SAMEA1398339					S1470	P-UA
SAMEA1398329	ATB	98.92	0	0	1112354	0	47	SAMEA1398329					S1148	P-UA
SAMEA1559280	ATB	98.92	0	0	1112739	0	48	SAMEA1559280						P-UA
SAMEA2203721	ATB	98.92	0.03	0	1113326	0	133	SAMEA2203721						P-UA
SAMEA2203732	ATB	98.38	0.26	40	1113918	0	150	SAMEA2203732						P-UA
SAMEA1398305	ATB	98.92	0	0	1114474	0	49	SAMEA1398305					Soton145	P-UA
SAMEA893019	ATB	98.92	0	0	1114717	0	62	SAMEA893019	2009	United Kingdom: Southampton	Endocervix	F	F/SotonF3	P-UA
SAMEA1398235	ATB	98.92	0	0	1115838	0	33	SAMEA1398235					Ar152M	P-UA
SAMEA893024	ATB	98.92	0	0	1116580	0	66	SAMEA893024	2009	United Kingdom: Southampton	Endocervix	D	D/SotonD1	P-UA
SAMEA1398251	ATB	98.92	0	0	1116602	0	52	SAMEA1398251					Soton83	P-UA
SAMEA1903249	ATB	98.92	0	0	1119329	0	61	SAMEA1903249						P-UA
SAMEA1398225	ATB	98.92	0	0	1120126	0	51	SAMEA1398225					Soton48	P-UA
SAMEA1398262	ATB	98.92	0	0	1120594	0	57	SAMEA1398262					S3066IM	P-UA
SAMEA1559312	ATB	98.92	0	0	1121366	0	50	SAMEA1559312	1986/1991	Australia	swab	C	Aus8p	P-UA
SAMEA2191823	ATB	98.92	0	0	1121989	0	118	SAMEA2191823						P-UA
SAMEA1903219	ATB	98.92	0	0	1122604	0	99	SAMEA1903219						P-UA
SAMEA1398344	ATB	98.66	3.23	96.15	1123514	0	278	SAMEA1398344					S1614	P-UA
SAMEA1398382	ATB	98.92	0	0	1123743	0	57	SAMEA1398382					S4471	P-UA
SAMEA1559200	ATB	98.92	0	0	1123915	0	66	SAMEA1559200						P-UA
SAMEA1903206	ATB	98.45	0.92	20	1125696	0	146	SAMEA1903206						P-UA
SAMEA1398407	ATB	98.92	0	0	1126630	0	71	SAMEA1398407					S4324	P-UA
SAMEA1398388	ATB	98.92	0	0	1129180	0	58	SAMEA1398388					Soton116	P-UA
SAMEA1398374	ATB	98.92	0	0	1129279	0	82	SAMEA1398374					S2491	P-UA
SAMEA1398315	ATB	98.92	0	0	1129310	0	57	SAMEA1398315					S1019	P-UA
SAMEA1398415	ATB	98.92	0	0	1130426	0	58	SAMEA1398415					S2713	P-UA
SAMEA1398276	ATB	98.92	0	0	1130485	0	58	SAMEA1398276					Soton118	P-UA
SAMEA1903196	ATB	98.65	0	0	1132919	0	69	SAMEA1903196						P-UA
SAMEA1903193	ATB	98.56	0.57	50	1136362	0	117	SAMEA1903193						P-UA
SAMEA1559229	ATB	98.92	0	0	1138265	0	82	SAMEA1559229						P-UA
SAMEA1398326	ATB	98.92	0	0	1138472	0	125	SAMEA1398326					S1618	P-UA
SAMEA1903221	ATB	98.92	0	0	1142519	0	123	SAMEA1903221						P-UA
SAMEA1903222	ATB	98.92	0	0	1143129	0	110	SAMEA1903222						P-UA
SAMEA1903200	ATB	98.92	0	0	1146287	0	83	SAMEA1903200						P-UA
SAMEA2223621	ATB	98.92	0.74	0	1149477	0	189	SAMEA2223621						P-UA
SAMEA1559285	ATB	98.92	0	0	1155722	0	76	SAMEA1559285						P-UA
SAMEA1398380	ATB	98.92	0	0	1156629	0	82	SAMEA1398380					S3695	P-UA
SAMEA1903212	ATB	98.92	0.11	0	1159238	0	71	SAMEA1903212						P-UA
SAMEA1398283	ATB	98.92	0	0	1160381	0	89	SAMEA1398283					R1430	P-UA
SAMEA1903242	ATB	98.92	0	0	1163464	0	113	SAMEA1903242						P-UA
SAMEA1398360	ATB	98.92	0	0	1165048	0	115	SAMEA1398360					R4159	P-UA
SAMEA1559232	ATB	98.92	0	0	1167834	0	151	SAMEA1559232						P-UA
SAMEA1559226	ATB	98.92	0	0	1168061	0	140	SAMEA1559226						P-UA
SAMEA1903218	ATB	98.92	0	0	1172311	0	85	SAMEA1903218						P-UA
SAMEA1527916	ATB	98.92	0	0	1172360	0	92	SAMEA1527916					SOTONE2	P-UA
SAMEA2191824	ATB	98.92	0.54	100	1178719	100	297	SAMEA2191824						P-UA
SAMEA1398392	ATB	98.92	0.02	0	1180130	0	108	SAMEA1398392					S3732	P-UA
SAMEA1398402	ATB	98.92	0	0	1182345	0	91	SAMEA1398402					S4106	P-UA
SAMEA2020006	ATB	99.07	4.43	3.12	1182574	0	670	SAMEA2020006						P-UA
SAMEA1398317	ATB	98.92	0	0	1184289	0	136	SAMEA1398317					S1886	P-UA
SAMEA1398202	ATB	98.92	0.03	0	1187070	0	164	SAMEA1398202					Ar5M	P-UA
SAMEA1398384	ATB	98.92	0	0	1189731	0	92	SAMEA1398384					S1227	P-UA
SAMEA1398236	ATB	98.92	0	0	1199681	0	121	SAMEA1398236					S1879	P-UA
SAMEA1398309	ATB	98.92	0	0	1208286	0	94	SAMEA1398309					S1528	P-UA
SAMEA1398354	ATB	98.92	0	0	1211189	0	164	SAMEA1398354					S4247	P-UA
SAMEA1398398	ATB	98.92	0	0	1218124	0	135	SAMEA1398398					S3073	P-UA
SAMEA1398224	ATB	98.92	0	0	1218198	0	67	SAMEA1398224					Ar152	P-UA
SAMEA1398272	ATB	97.67	1.48	62.5	1218500	0	249	SAMEA1398272					S3580I	P-UA
SAMEA1559293	ATB	98.92	3.86	86.67	1228375	0	495	SAMEA1559293						P-UA
SAMEA1398355	ATB	98.92	0	0	1246780	0	149	SAMEA1398355					Soton137	P-UA
SAMEA1559305	ATB	98.92	0	0	1263598	0	179	SAMEA1559305						P-UA
SAMEA1398350	ATB	98.92	0	0	1275685	0	176	SAMEA1398350					R29005M	P-UA
SAMEA1398362	ATB	98.92	0	0	1305213	0	248	SAMEA1398362					S276I	P-UA
SAMEA1559239	ATB	98.92	0	0	1892034	0	1072	SAMEA1559239						P-UA
GCF_025723025_1_ASM2572302v1_genomic	NCBI Assembly	98.92	0	0	1038168	0	1	L2f				L2f	L2f	LGV
GCF_000220105_1_ASM22010v1_genomic	NCBI Assembly	98.92	0	0	1038313	0	1	L2c				L2c	L2c	LGV
GCF_000318985_1_ASM31898v1_genomic	NCBI Assembly	98.92	0	0	1038720	0	1	L2b/795				L2b	L2b/795	LGV
GCF_000318865_1_ASM31886v1_genomic	NCBI Assembly	98.92	0	0	1038819	0	1	L1/224				L1	L1/224	LGV
GCF_000318885_1_ASM31888v1_genomic	NCBI Assembly	98.92	0	0	1038839	0	1	L2/25667R				L2	L2/25667R	LGV
GCF_000068585_1_ASM6858v1_genomic	NCBI Assembly	98.92	0	0	1038842	0	1	L2/434/Bu				L2	L2/434/Bu	LGV
GCF_000364765_1_ASM36476v1_genomic	NCBI Assembly	98.92	0	0	1038842	0	1	L2/434/Bu(i)				L2	L2/434/Bu(i)	LGV
GCF_000364785_1_ASM36478v1_genomic	NCBI Assembly	98.92	0	0	1038842	0	1	L2/434/Bu(f)				L2	L2/434/Bu(f)	LGV
GCF_000068525_2_ASM6852v2_genomic	NCBI Assembly	98.92	0	0	1038863	0	1	L2b/UCH-1				L2b	L2b/UCH-1	LGV
GCF_000318905_1_ASM31890v1_genomic	NCBI Assembly	98.92	0	0	1038864	0	1	L2b/8200/07				L2b	L2b/8200/07	LGV
GCF_000318925_1_ASM31892v1_genomic	NCBI Assembly	98.92	0	0	1038864	0	1	L2b/UCH-2				L2b	L2b/UCH-2	LGV
GCF_000971705_1_ASM97170v1_genomic	NCBI Assembly	98.92	0	0	1038864	0	1	L2b/CS19/08				L2b	L2b/CS19/08	LGV
GCF_000971725_1_ASM97172v1_genomic	NCBI Assembly	98.92	0	0	1038864	0	1	L2b/CS784/08				L2b	L2b/CS784/08	LGV
GCF_000318845_1_ASM31884v1_genomic	NCBI Assembly	98.92	0	0	1039084	0	1	L1/115				L1	L1/115	LGV
GCF_000319105_1_ASM31910v1_genomic	NCBI Assembly	98.92	0	0	1039257	0	1	L3/404/LN				L3	L3/404/LN	LGV
GCF_000318825_1_ASM31882v1_genomic	NCBI Assembly	98.92	0	0	1039261	6	1	L1/440/LN				L1	L1/440/LN	LGV
GCF_036285905_1_ASM3628590v1_genomic	NCBI Assembly	98.92	0	0	1039264	0	1	LGV_II_434					LGV_II_434	LGV
GCF_000319165_1_ASM31916v1_genomic	NCBI Assembly	98.92	0	0	1039428	277	1	L1/1322/p2				L1	L1/1322/p2	LGV
GCF_000590695_1_ASM59069v1_genomic	NCBI Assembly	98.92	0	0	1041595	310	1	D/14-96						NP-UA
GCF_001183845_1_ASM118384v1_genomic	NCBI Assembly	98.92	0	0	1042034	0	1	Ia/CS190/96						NP-UA
GCF_000092705_1_ASM9270v1_genomic	NCBI Assembly	98.92	0	0	1042354	0	1	G/11222						NP-UA
GCF_000008725_1_ASM872v1_genomic	NCBI Assembly	98.92	0	0	1042519	0	1	D/UW-3/CX						NP-UA
GCF_000093005_1_ASM9300v1_genomic	NCBI Assembly	98.92	0	0	1042520	0	1	D-LC						NP-UA
GCF_000092485_1_ASM9248v1_genomic	NCBI Assembly	98.92	0	0	1042522	0	1	D-EC						NP-UA
GCF_002776955_1_ASM277695v1_genomic	NCBI Assembly	98.92	0	0	1042567	14	1	SQ09						NP-UA
GCF_002776975_1_ASM277697v1_genomic	NCBI Assembly	98.92	0	0	1042575	0	1	SQ10						NP-UA
GCF_002776995_1_ASM277699v1_genomic	NCBI Assembly	98.92	0	0	1042577	4	1	SQ12						NP-UA
GCF_002777015_1_ASM277701v1_genomic	NCBI Assembly	98.92	0	0	1042578	7	1	SQ14						NP-UA
GCF_000318765_1_ASM31876v1_genomic	NCBI Assembly	98.92	0	0	1042630	0	1	Ia/SotonIa1						NP-UA
GCF_001183765_1_ASM118376v1_genomic	NCBI Assembly	98.92	0	0	1042680	0	1	D/CS637/11						NP-UA
GCF_000318785_1_ASM31878v1_genomic	NCBI Assembly	98.92	0	0	1042783	0	1	Ia/SotonIa3						NP-UA
GCF_000092685_1_ASM9268v1_genomic	NCBI Assembly	98.92	0	0	1042810	0	1	G/9768						NP-UA
GCF_000092805_1_ASM9280v1_genomic	NCBI Assembly	98.92	0	0	1042811	0	1	G/9301						NP-UA
GCF_000092725_1_ASM9272v1_genomic	NCBI Assembly	98.92	0	0	1042875	0	1	G/11074						NP-UA
GCF_002776915_1_ASM277691v1_genomic	NCBI Assembly	98.83	0	0	1042998	708	1	SQ06						NP-UA
GCF_002776935_1_ASM277693v1_genomic	NCBI Assembly	98.92	0	0	1043042	175	1	SQ07						NP-UA
GCF_000173475_1_ASM17347v1_genomic	NCBI Assembly	98.92	0	0	1043181	0	1	6276						NP-UA
GCF_000590715_1_ASM59071v1_genomic	NCBI Assembly	98.92	0	0	1043181	37	1	Ia20-97						NP-UA
GCF_000173495_1_ASM17349v1_genomic	NCBI Assembly	98.92	0	0	1043182	0	1	6276s						NP-UA
GCF_000590755_1_ASM59075v1_genomic	NCBI Assembly	98.92	0	0	1043207	0	1	J/31-98						NP-UA
GCF_002776845_1_ASM277684v1_genomic	NCBI Assembly	98.92	0	0	1048530	1	1	SQ20						NP-UA
GCF_002776885_1_ASM277688v1_genomic	NCBI Assembly	98.92	0	0	1048538	1	1	SQ24						NP-UA
GCF_002777035_1_ASM277703v1_genomic	NCBI Assembly	98.92	0	0	1048696	14	1	SQ01						NP-UA
GCF_002777055_1_ASM277705v1_genomic	NCBI Assembly	98.92	0	0	1048696	0	1	SQ02						NP-UA
GCF_002777075_1_ASM277707v1_genomic	NCBI Assembly	98.92	0	0	1048696	0	1	SQ05						NP-UA
GCF_000507225_1_ASM50722v1_genomic	NCBI Assembly	98.92	0	0	1043554	0	1	C/TW-3						Ocular
GCF_000318525_1_ASM31852v2_genomic	NCBI Assembly	98.92	0	0	1044026	0	1	A/363						Ocular
GCF_000026905_1_ASM2690v1_genomic	NCBI Assembly	98.92	0	0	1044282	0	1	B/TZ1A828/OT						Ocular
GCF_000226605_1_ASM22660v1_genomic	NCBI Assembly	98.92	0	0	1044326	0	1	A2497						Ocular
GCF_000026925_1_ASM2692v1_genomic	NCBI Assembly	98.92	0	0	1044352	0	1	Jali20						Ocular
GCF_000318565_1_ASM31856v1_genomic	NCBI Assembly	98.92	0	0	1044377	6	1	A/7249						Ocular
GCF_001729845_1_ASM172984v1_genomic	NCBI Assembly	98.92	0	0	1044417	161	1	SB006930						Ocular
GCF_001729885_1_ASM172988v1_genomic	NCBI Assembly	98.92	0	0	1044446	102	1	SB013112						Ocular
GCF_000012125_1_ASM1212v1_genomic	NCBI Assembly	98.92	0	0	1044459	0	1	A/HAR-13						Ocular
GCF_000590575_1_ASM59057v1_genomic	NCBI Assembly	98.92	0	0	1042588	0	1	F/1-93				F	F/1-93	P-UA
GCF_000318645_1_ASM31864v1_genomic	NCBI Assembly	98.92	0	0	1042589	0	1	E/Bour				E	E/Bour	P-UA
GCF_000590595_1_ASM59059v1_genomic	NCBI Assembly	98.92	0	0	1042619	173	1	F/2-93				F	F/2-93	P-UA
GCF_000318665_1_ASM31866v1_genomic	NCBI Assembly	98.92	0	0	1042625	104	1	E/SotonE4				E	E/SotonE4	P-UA
GCF_000969785_1_ASM96978v1_genomic	NCBI Assembly	98.92	0	0	1042626	72	1	E/C599				E	E/C599	P-UA
GCF_001655455_1_ASM165545v1_genomic	NCBI Assembly	98.92	0	0	1042717	0	1	E-8873				E	E-8873	P-UA
GCF_000969805_1_ASM96980v1_genomic	NCBI Assembly	98.92	0	0	1042731	75	1	F/SWFPminus				F	F/SWFPminus	P-UA
GCF_000304515_1_Cm_FSW4_genomic	NCBI Assembly	98.92	0	0	1042736	0	1	F/SW4				F	F/SW4	P-UA
GCF_001655575_1_ASM165557v1_genomic	NCBI Assembly	98.92	0	0	1042738	0	1	F-6068				F	F-6068	P-UA
GCF_000304535_1_Cm_FSW5_genomic	NCBI Assembly	98.92	0	0	1042743	0	1	F/SW5				F	F/SW5	P-UA
GCF_000590675_1_ASM59067v1_genomic	NCBI Assembly	98.92	0	0	1042752	1	1	D/13-96				D	D/13-96	P-UA
GCF_000174055_1_ASM17405v1_genomic	NCBI Assembly	98.92	0	0	1042757	0	1	D(s)2923				D	D(s)2923	P-UA
GCF_000590615_1_ASM59061v1_genomic	NCBI Assembly	98.92	0	0	1042767	5	1	F/6-94				F	F/6-94	P-UA
GCF_000210495_1_ASM21049v1_genomic	NCBI Assembly	98.92	0	0	1042839	0	1	Sweden2					Sweden2	P-UA
GCF_000590635_1_ASM59063v1_genomic	NCBI Assembly	98.92	0	0	1042853	0	1	F/11-96				F	F/11-96	P-UA
GCF_000304495_1_Cm_ESW3_genomic	NCBI Assembly	98.92	0	0	1042903	0	1	E/SW3				E	E/SW3	P-UA
GCF_000092665_1_ASM9266v1_genomic	NCBI Assembly	98.92	0	0	1042996	0	1	E/150				E	E/150	P-UA
GCF_001655415_1_ASM165541v1_genomic	NCBI Assembly	98.92	0	0	1043003	0	1	E-547				E	E-547	P-UA
GCF_001655375_1_ASM165537v1_genomic	NCBI Assembly	98.92	0	0	1043007	0	1	E-160				E	E-160	P-UA
GCF_001655335_1_ASM165533v1_genomic	NCBI Assembly	98.92	0	0	1043019	0	1	E-103				E	E-103	P-UA
GCF_000348825_1_ASM34882v1_genomic	NCBI Assembly	98.92	0	0	1043022	216	1	IU888					IU888	P-UA
GCF_000348845_1_ASM34884v1_genomic	NCBI Assembly	98.92	0	0	1043022	220	1	IU824					IU824	P-UA
GCF_000092745_1_ASM9274v1_genomic	NCBI Assembly	98.92	0	0	1043025	0	1	E/11023				E	E/11023	P-UA
GCF_001183805_1_ASM118380v1_genomic	NCBI Assembly	98.92	0	0	1043034	0	1	E/CS1025/11				E	E/CS1025/11	P-UA
GCF_001183825_1_ASM118382v1_genomic	NCBI Assembly	98.92	0	0	1043060	0	1	F/CS847/08				F	F/CS847/08	P-UA
GCF_002777115_1_ASM277711v1_genomic	NCBI Assembly	98.92	0	0	1043173	10	1	SQ28					SQ28	P-UA
GCF_002777095_1_ASM277709v1_genomic	NCBI Assembly	98.92	0	0	1043246	0	1	SQ25					SQ25	P-UA
GCF_000173535_1_ASM17353v1_genomic	NCBI Assembly	98.92	0	0	1046064	0	1	70s					70s	P-UA
GCF_002776745_1_ASM277674v1_genomic	NCBI Assembly	98.92	0	0	1047716	6	1	SQ32					SQ32	P-UA
GCF_002776795_1_ASM277679v1_genomic	NCBI Assembly	98.92	0	0	1047716	0	1	SQ29					SQ29	P-UA
GCF_000173515_1_ASM17351v1_genomic	NCBI Assembly	98.92	0	0	1048006	0	1	70					70	P-UA
GCF_001655535_1_ASM165553v1_genomic	NCBI Assembly	98.92	0	0	1048033	0	1	E-DK-20				E	E-DK-20	P-UA
GCF_001655495_1_ASM165549v1_genomic	NCBI Assembly	98.92	0	0	1048917	0	1	E-32931				E	E-32931	P-UA
E112_91_wgs_batch3	NCBI SRA	98.92	0.56	75	1106379	0	164	E112-91_wgs_batch3						LGV
E112_76_wgs_batch3	NCBI SRA	98.92	0.39	75	1141591	0	277	E112-76_wgs_batch3						LGV
E112_74_wgs_batch3	NCBI SRA	98.78	3.83	62.5	1417913	0	1075	E112-74_wgs_batch3						LGV
16_wgs_batch1	NCBI SRA	98.92	0	0	1042208	0	17	16_wgs_batch1						NP-UA
I_UW12_wgs_batch2	NCBI SRA	98.92	0	0	1042866	0	1	I-UW12_wgs_batch2						NP-UA
20_wgs_batch1	NCBI SRA	98.92	0	0	1043552	0	17	20_wgs_batch1						NP-UA
17_wgs_batch1	NCBI SRA	98.92	0	0	1044218	0	20	17_wgs_batch1						NP-UA
19_wgs_batch1	NCBI SRA	98.92	0	0	1045706	0	40	19_wgs_batch1						NP-UA
18_wgs_batch1	NCBI SRA	98.92	0	0	1046844	0	38	18_wgs_batch1						NP-UA
6_wgs_batch2	NCBI SRA	98.92	0	0	1047363	0	25	6_wgs_batch2						NP-UA
H_UW4_wgs_batch2	NCBI SRA	98.92	0	0	1047421	0	1	H-UW4_wgs_batch2						NP-UA
2_wgs_batch1	NCBI SRA	98.92	0	0	1056531	0	46	2_wgs_batch1						NP-UA
13_wgs_batch2	NCBI SRA	98.92	0	0	1057727	0	61	13_wgs_batch2						NP-UA
E112_38_wgs_batch3	NCBI SRA	98.92	0.33	100	1059406	0	72	E112-38_wgs_batch3						NP-UA
15_wgs_batch2	NCBI SRA	98.24	1.04	16.67	1062359	0	512	15_wgs_batch2						NP-UA
21_wgs_batch1	NCBI SRA	98.92	0.27	0	1063458	0	86	21_wgs_batch1						NP-UA
E112_62_wgs_batch3	NCBI SRA	98.92	0.63	100	1064915	0	64	E112-62_wgs_batch3						NP-UA
E112_51_wgs_batch3	NCBI SRA	98.92	0.09	100	1065927	0	74	E112-51_wgs_batch3						NP-UA
E112_42_wgs_batch3	NCBI SRA	98.92	0	0	1066641	0	56	E112-42_wgs_batch3						NP-UA
E112_19_wgs_batch3	NCBI SRA	98.92	0.09	100	1067334	0	54	E112-19_wgs_batch3						NP-UA
E112_55_wgs_batch3	NCBI SRA	98.78	0.36	100	1067543	0	229	E112-55_wgs_batch3						NP-UA
E112_53_wgs_batch3	NCBI SRA	98.92	0.09	100	1067617	0	52	E112-53_wgs_batch3						NP-UA
7_wgs_batch2	NCBI SRA	98.92	0	0	1068343	0	84	7_wgs_batch2						NP-UA
E112_68_wgs_batch3	NCBI SRA	98.86	0.12	100	1073677	0	91	E112-68_wgs_batch3						NP-UA
10_wgs_batch2	NCBI SRA	98.92	0.32	100	1075148	0	203	10_wgs_batch2						NP-UA
24_wgs_batch2	NCBI SRA	98.92	1.04	100	1077144	0	60	24_wgs_batch2						NP-UA
E112_54_wgs_batch3	NCBI SRA	98.38	0.63	60	1079735	0	74	E112-54_wgs_batch3						NP-UA
23_wgs_batch2	NCBI SRA	98.42	1.01	25	1081070	0	193	23_wgs_batch2						NP-UA
CtRefG_wgs_batch1	NCBI SRA	98.92	1.3	50	1085822	0	139	CtRefG_wgs_batch1						NP-UA
25_wgs_batch2	NCBI SRA	98.92	0	0	1086200	0	141	25_wgs_batch2						NP-UA
E112_94_wgs_batch3	NCBI SRA	98.92	0.09	100	1088221	0	122	E112-94_wgs_batch3						NP-UA
CtRefK_wgs_batch1	NCBI SRA	98.92	0.63	40	1088668	0	157	CtRefK_wgs_batch1						NP-UA
12_wgs_batch2	NCBI SRA	98.92	0.09	100	1093331	0	122	12_wgs_batch2						NP-UA
E112_77_wgs_batch3	NCBI SRA	98.38	1.14	100	1094731	0	125	E112-77_wgs_batch3						NP-UA
E112_93_wgs_batch3	NCBI SRA	98.92	0.14	0	1094869	0	108	E112-93_wgs_batch3						NP-UA
22_wgs_batch2	NCBI SRA	98.86	0.81	0	1094995	0	197	22_wgs_batch2						NP-UA
1_wgs_batch2	NCBI SRA	98.92	0	0	1098068	0	130	1_wgs_batch2						NP-UA
3_wgs_batch2	NCBI SRA	98.92	0	0	1099226	0	166	3_wgs_batch2						NP-UA
E112_96_wgs_batch3	NCBI SRA	98.92	0.41	75	1102364	0	161	E112-96_wgs_batch3						NP-UA
5_wgs_batch2	NCBI SRA	98.92	0.06	66.67	1105750	0	178	5_wgs_batch2						NP-UA
E112_50_wgs_batch3	NCBI SRA	97.78	2.72	81.82	1112211	0	285	E112-50_wgs_batch3						NP-UA
8_wgs_batch2	NCBI SRA	97.9	0.62	0	1113228	0	514	8_wgs_batch2						NP-UA
9_wgs_batch2	NCBI SRA	98.92	0.12	50	1125897	0	249	9_wgs_batch2						NP-UA
E112_95_wgs_batch3	NCBI SRA	98.92	0.33	50	1133244	0	227	E112-95_wgs_batch3						NP-UA
E112_71_wgs_batch3	NCBI SRA	98.92	1.02	100	1133660	0	253	E112-71_wgs_batch3						NP-UA
14_wgs_batch2	NCBI SRA	98.92	0.09	100	1138003	0	236	14_wgs_batch2						NP-UA
CtRefJ_wgs_batch1	NCBI SRA	98.92	3.37	44	1152714	0	358	CtRefJ_wgs_batch1						NP-UA
CtRefIa_wgs_batch1	NCBI SRA	98.92	5.18	37.5	1170889	0	460	CtRefIa_wgs_batch1						NP-UA
11_wgs_batch2	NCBI SRA	97.67	0.8	25	1237669	0	915	11_wgs_batch2						NP-UA
E112_90_wgs_batch3	NCBI SRA	98.35	1.7	33.33	1343430	0	1232	E112-90_wgs_batch3						NP-UA
31_wgs_batch1	NCBI SRA	98.92	0	0	1043770	0	38	31_wgs_batch1						Ocular
E112_4_wgs_batch3	NCBI SRA	98.92	0.09	100	1044023	0	17	E112-4_wgs_batch3						Ocular
B_TW_5_wgs_batch2	NCBI SRA	98.92	0.27	0	1044362	0	1	B-TW-5_wgs_batch2						Ocular
E112_2_wgs_batch3	NCBI SRA	98.92	0.18	100	1047632	0	42	E112-2_wgs_batch3						Ocular
E112_6_wgs_batch3	NCBI SRA	98.92	0.29	80	1048816	0	41	E112-6_wgs_batch3						Ocular
32_wgs_batch2	NCBI SRA	98.92	0	0	1049217	0	25	32_wgs_batch2						Ocular
E112_3_wgs_batch3	NCBI SRA	98.92	0.27	100	1049351	0	49	E112-3_wgs_batch3						Ocular
E112_1_wgs_batch3	NCBI SRA	98.92	1.4	83.33	1050646	0	31	E112-1_wgs_batch3						Ocular
N247505_wgs_batch2	NCBI SRA	98.92	0.18	0	1052617	0	26	N247505_wgs_batch2						Ocular
27_wgs_batch2	NCBI SRA	98.92	0.18	100	1054485	0	35	27_wgs_batch2						Ocular
N236405_wgs_batch2	NCBI SRA	98.92	0	0	1055137	0	24	N236405_wgs_batch2						Ocular
E112_9_wgs_batch3	NCBI SRA	98.92	0.12	100	1055263	0	64	E112-9_wgs_batch3						Ocular
E112_11_wgs_batch3	NCBI SRA	98.92	0.62	100	1055768	0	46	E112-11_wgs_batch3						Ocular
M_12_wgs_batch1	NCBI SRA	98.92	0.81	0	1056806	0	67	M-12_wgs_batch1						Ocular
E112_5_wgs_batch3	NCBI SRA	98.92	0.27	100	1057043	0	59	E112-5_wgs_batch3						Ocular
N246617_wgs_batch2	NCBI SRA	98.92	0	0	1058169	0	26	N246617_wgs_batch2						Ocular
N236207_wgs_batch2	NCBI SRA	98.92	0.14	100	1060744	0	35	N236207_wgs_batch2						Ocular
E112_8_wgs_batch3	NCBI SRA	98.92	0.99	77.78	1062110	0	62	E112-8_wgs_batch3						Ocular
E112_14_wgs_batch3	NCBI SRA	98.92	0.9	100	1067745	0	122	E112-14_wgs_batch3						Ocular
E112_7_wgs_batch3	NCBI SRA	98.92	0.09	100	1068881	0	82	E112-7_wgs_batch3						Ocular
Nl230807_wgs_batch2	NCBI SRA	98.92	0.33	33.33	1069810	0	77	Nl230807_wgs_batch2						Ocular
29_wgs_batch2	NCBI SRA	98.92	0.63	50	1074602	0	98	29_wgs_batch2						Ocular
CtRefBa_wgs_batch1	NCBI SRA	98.92	1.08	71.43	1101885	0	185	CtRefBa_wgs_batch1						Ocular
E112_70_wgs_batch3	NCBI SRA	98.38	1.41	100	1113978	0	191	E112-70_wgs_batch3						Ocular
30_wgs_batch1	NCBI SRA	98.92	2.42	41.18	1152008	0	270	30_wgs_batch1						Ocular
28_wgs_batch2	NCBI SRA	98.92	3.36	71.43	1269601	0	834	28_wgs_batch2						Ocular
26_wgs_batch1	NCBI SRA	98.92	5.6	35.71	1394273	0	723	26_wgs_batch1						Ocular
78_wgs_batch1	NCBI SRA	98.92	0	0	1041212	0	12	78_wgs_batch1						P-UA
75_wgs_batch1	NCBI SRA	98.92	0	0	1041593	0	13	75_wgs_batch1						P-UA
33_wgs_batch1	NCBI SRA	98.92	0	0	1041990	0	13	33_wgs_batch1						P-UA
74_wgs_batch1	NCBI SRA	98.92	0	0	1043732	0	20	74_wgs_batch1						P-UA
F_IC_Cal_3_wgs_batch2	NCBI SRA	98.92	0	0	1044969	0	28	F-IC-Cal-3_wgs_batch2						P-UA
E112_18_wgs_batch3	NCBI SRA	98.92	0.27	0	1046298	0	65	E112-18_wgs_batch3						P-UA
57_wgs_batch1	NCBI SRA	98.92	0	0	1046678	0	25	57_wgs_batch1						P-UA
73_wgs_batch2	NCBI SRA	98.92	0	0	1047074	0	8	73_wgs_batch2						P-UA
E112_30_wgs_batch3	NCBI SRA	98.92	0.09	100	1048067	0	30	E112-30_wgs_batch3						P-UA
E112_47_wgs_batch3	NCBI SRA	98.92	0.09	100	1049147	0	18	E112-47_wgs_batch3						P-UA
40_wgs_batch1	NCBI SRA	98.92	0	0	1049381	0	19	40_wgs_batch1						P-UA
44_wgs_batch2	NCBI SRA	98.92	0	0	1049546	0	30	44_wgs_batch2						P-UA
70_wgs_batch1	NCBI SRA	98.92	0	0	1049738	0	25	70_wgs_batch1						P-UA
58_wgs_batch1	NCBI SRA	98.92	0.08	100	1049868	0	37	58_wgs_batch1						P-UA
62_wgs_batch1	NCBI SRA	98.92	0	0	1050863	0	36	62_wgs_batch1						P-UA
E112_56_wgs_batch3	NCBI SRA	98.92	0.27	100	1051911	0	28	E112-56_wgs_batch3						P-UA
63_wgs_batch1	NCBI SRA	98.05	1.86	20	1051975	0	286	63_wgs_batch1						P-UA
48_wgs_batch2	NCBI SRA	98.92	0	0	1052840	0	38	48_wgs_batch2						P-UA
E112_46_wgs_batch3	NCBI SRA	98.92	0.18	100	1053059	0	26	E112-46_wgs_batch3						P-UA
37_wgs_batch1	NCBI SRA	98.92	0	0	1053289	0	26	37_wgs_batch1						P-UA
38_wgs_batch1	NCBI SRA	98.92	0.09	100	1053824	0	47	38_wgs_batch1						P-UA
71_wgs_batch1	NCBI SRA	98.92	0	0	1054376	0	28	71_wgs_batch1						P-UA
E112_27_wgs_batch3	NCBI SRA	98.92	0.09	100	1054853	0	28	E112-27_wgs_batch3						P-UA
E112_23_wgs_batch3	NCBI SRA	98.92	0	0	1057146	0	36	E112-23_wgs_batch3						P-UA
67_wgs_batch1	NCBI SRA	98.92	0	0	1057507	0	44	67_wgs_batch1						P-UA
E112_35_wgs_batch3	NCBI SRA	98.92	0	0	1057591	0	34	E112-35_wgs_batch3						P-UA
49_wgs_batch2	NCBI SRA	98.57	0.68	0	1057972	0	250	49_wgs_batch2						P-UA
64_wgs_batch1	NCBI SRA	98.92	0	0	1058546	0	39	64_wgs_batch1						P-UA
61_wgs_batch1	NCBI SRA	98.92	0	0	1058631	0	56	61_wgs_batch1						P-UA
39_wgs_batch1	NCBI SRA	98.92	0	0	1059445	0	48	39_wgs_batch1						P-UA
E112_32_wgs_batch3	NCBI SRA	98.92	0	0	1059474	0	47	E112-32_wgs_batch3						P-UA
E112_45_wgs_batch3	NCBI SRA	98.92	0.09	100	1062031	0	44	E112-45_wgs_batch3						P-UA
43_wgs_batch2	NCBI SRA	98.92	0.08	100	1062282	0	92	43_wgs_batch2						P-UA
59_wgs_batch1	NCBI SRA	98.92	0	0	1062293	0	86	59_wgs_batch1						P-UA
E112_33_wgs_batch3	NCBI SRA	98.92	0.72	100	1062611	0	62	E112-33_wgs_batch3						P-UA
66_wgs_batch2	NCBI SRA	98.92	0.29	50	1062956	0	65	66_wgs_batch2						P-UA
E112_21_wgs_batch3	NCBI SRA	98.92	0	0	1064590	0	44	E112-21_wgs_batch3						P-UA
E112_52_wgs_batch3	NCBI SRA	98.92	0.12	50	1065221	0	76	E112-52_wgs_batch3						P-UA
60_wgs_batch2	NCBI SRA	98.92	0	0	1065561	0	65	60_wgs_batch2						P-UA
52_wgs_batch2	NCBI SRA	98.92	0	0	1065791	0	111	52_wgs_batch2						P-UA
55_wgs_batch2	NCBI SRA	98.92	0	0	1066436	0	85	55_wgs_batch2						P-UA
E112_65_wgs_batch3	NCBI SRA	98.92	0	0	1067878	0	59	E112-65_wgs_batch3						P-UA
E112_41_wgs_batch3	NCBI SRA	98.92	0	0	1068346	0	63	E112-41_wgs_batch3						P-UA
E112_60_wgs_batch3	NCBI SRA	98.92	0.09	100	1069593	0	76	E112-60_wgs_batch3						P-UA
50_wgs_batch2	NCBI SRA	98.92	0	0	1069817	0	74	50_wgs_batch2						P-UA
65_wgs_batch1	NCBI SRA	98.92	0	0	1070018	0	79	65_wgs_batch1						P-UA
E112_31_wgs_batch3	NCBI SRA	98.92	0.26	100	1070504	0	79	E112-31_wgs_batch3						P-UA
E112_58_wgs_batch3	NCBI SRA	98.92	0.09	100	1071188	0	75	E112-58_wgs_batch3						P-UA
E112_25_wgs_batch3	NCBI SRA	98.92	0.36	100	1071293	0	88	E112-25_wgs_batch3						P-UA
E112_24_wgs_batch3	NCBI SRA	98.92	0.45	66.67	1071556	0	140	E112-24_wgs_batch3						P-UA
E112_34_wgs_batch3	NCBI SRA	98.92	0.45	100	1072716	0	81	E112-34_wgs_batch3						P-UA
35_wgs_batch2	NCBI SRA	98.92	0.07	100	1076110	0	83	35_wgs_batch2						P-UA
77_wgs_batch1	NCBI SRA	98.38	0.09	100	1077751	0	94	77_wgs_batch1						P-UA
72_wgs_batch1	NCBI SRA	98.28	3.61	100	1079973	0	190	72_wgs_batch1						P-UA
53_wgs_batch2	NCBI SRA	98.92	0	0	1081030	0	112	53_wgs_batch2						P-UA
E112_20_wgs_batch3	NCBI SRA	98.92	0	0	1081641	0	108	E112-20_wgs_batch3						P-UA
68_wgs_batch1	NCBI SRA	98.92	0.18	100	1082857	0	98	68_wgs_batch1						P-UA
36_wgs_batch2	NCBI SRA	98.92	0	0	1086907	0	115	36_wgs_batch2						P-UA
E112_84_wgs_batch3	NCBI SRA	97.09	3.45	54.55	1090638	0	310	E112-84_wgs_batch3						P-UA
69_wgs_batch1	NCBI SRA	98.92	0	0	1091548	0	124	69_wgs_batch1						P-UA
E112_86_wgs_batch3	NCBI SRA	98.92	0.39	100	1096179	0	141	E112-86_wgs_batch3						P-UA
E112_69_wgs_batch3	NCBI SRA	98.32	0.9	100	1096226	0	176	E112-69_wgs_batch3						P-UA
41_wgs_batch2	NCBI SRA	98.92	0	0	1097724	0	129	41_wgs_batch2						P-UA
E112_80_wgs_batch3	NCBI SRA	98.92	0	0	1102466	0	165	E112-80_wgs_batch3						P-UA
46_wgs_batch2	NCBI SRA	98.92	0	0	1103474	0	154	46_wgs_batch2						P-UA
CtRefJa_wgs_batch1	NCBI SRA	98.92	1.92	50	1113663	0	220	CtRefJa_wgs_batch1						P-UA
76_wgs_batch2	NCBI SRA	98.8	0.03	100	1114333	0	188	76_wgs_batch2						P-UA
47_wgs_batch2	NCBI SRA	98.92	0	0	1119424	0	200	47_wgs_batch2						P-UA
54_wgs_batch2	NCBI SRA	98.92	1.05	66.67	1121332	0	177	54_wgs_batch2						P-UA
45_wgs_batch2	NCBI SRA	98.74	0.27	0	1125194	0	305	45_wgs_batch2						P-UA
34_wgs_batch1	NCBI SRA	98.92	0	0	1125620	0	261	34_wgs_batch1						P-UA
E112_59_wgs_batch3	NCBI SRA	98.38	4.13	83.87	1128028	0	343	E112-59_wgs_batch3						P-UA
E112_89_wgs_batch3	NCBI SRA	98.92	0.36	25	1130257	0	237	E112-89_wgs_batch3						P-UA
51_wgs_batch2	NCBI SRA	98.92	0.36	100	1146548	0	393	51_wgs_batch2						P-UA
42_wgs_batch2	NCBI SRA	98.92	0.24	0	1152049	0	431	42_wgs_batch2						P-UA
E112_81_wgs_batch3	NCBI SRA	98.92	3.39	100	1152173	0	207	E112-81_wgs_batch3						P-UA
E112_82_wgs_batch3	NCBI SRA	98.92	3.51	100	1159268	0	215	E112-82_wgs_batch3						P-UA
E112_83_wgs_batch3	NCBI SRA	98.92	0.14	0	1170937	0	399	E112-83_wgs_batch3						P-UA
56_wgs_batch2	NCBI SRA	98.2	2.07	70.83	1171659	0	439	56_wgs_batch2						P-UA
E112_87_wgs_batch3	NCBI SRA	98.92	0.56	28.57	1194822	0	519	E112-87_wgs_batch3						P-UA
E112_88_wgs_batch3	NCBI SRA	98.38	1.59	82.35	1211517	0	470	E112-88_wgs_batch3						P-UA
E112_85_wgs_batch3	NCBI SRA	98.92	0.8	50	1217917	0	481	E112-85_wgs_batch3						P-UA
L2_ref	Ref genome*	98.92	0	0	1038385	0	1	L2_ref	1968	California	Bubo	L2	L2_ref	LGV
L2a_ref	Ref genome*	98.92	0	0	1038756	0	1	L2a_ref	1985	Washington	Lymph node	L2a	L2a_ref	LGV
L2c_ref	Ref genome*	98.92	0	0	1038960	0	1	L2c_ref	2010	California- San Fransisco	Rectum	L2c	L2c_ref	LGV
L3_ref	Ref genome*	98.92	0	0	1039420	0	1	L3_ref	1987	California	Lymph node	L3	L3_ref	LGV
L1_ref	Ref genome*	98.92	0	0	1039486	0	1	L1_ref	1968	California	Lymph node	L1	L1_ref	LGV
D_ref	Ref genome*	98.92	0	0	1042206	0	1	D_ref	1965	Washington	Cervix	D	D_ref	NP-UA
G_ref	Ref genome*	98.92	0	0	1042522	0	1	G_ref	1971	Washington	Cervix	G	G_ref	NP-UA
I_ref	Ref genome*	98.74	0	0	1043106	0	1	I_ref	1966	Washington	Urethra	I	I_ref	NP-UA
K_ref	Ref genome*	98.92	0	0	1043159	0	1	K_ref	1973	Washington	Cervix	K	K_ref	NP-UA
J_ref	Ref genome*	98.92	0	0	1046267	0	1	J_ref	1971	Washington	Cervix	J	J_ref	NP-UA
Ja_ref	Ref genome*	98.92	0	0	1049015	0	1	Ja_ref	1992	Washington	Cervix	Ja	Ja_ref	NP-UA
H_ref	Ref genome*	98.92	0	0	1049572	0	38	H_ref	1965	Washington	Cervix	H	H_ref	NP-UA
Ia_ref	Ref genome*	98.92	5.4	16.28	1213606	0	637	Ia_ref	1985	Washington	Urethra	Ia	Ia_ref	NP-UA
Ba_ref	Ref genome*	98.92	0	0	1038836	0	42	Ba_ref	1960	Arizona	Conjunctiva	Ba	Ba_ref	Ocular
C_ref	Ref genome*	98.92	0	0	1043661	0	1	C_ref	1959	Taiwan	Conjunctiva	C	C_ref	Ocular
A_ref	Ref genome*	98.92	0	0	1044212	0	1	A_ref	1957	Saudi Arabia	Conjunctiva	A	A_ref	Ocular
B_ref	Ref genome*	98.83	0	0	1044486	0	1	B_ref	1959	Taiwan	Conjunctiva	B	B_ref	Ocular
E_ref	Ref genome*	98.92	0	0	1042685	0	1	E_ref	1959	California	Cervix	E	E_ref	P-UA
Da_ref	Ref genome*	98.24	0	0	1042687	0	1	Da_ref	1985	Taiwan	Conjunctiva	Da	Da_ref	P-UA
F_ref	Ref genome*	98.92	0	0	1042745	0	1	F_ref	1960	California	Cervix	F	F_ref	P-UA

## Sheet: Table2
Supplementary Table2: List of outliers for RplV substitutions
Strains positve for G52S/R65C/V77A outside of LGV and P-UA clades are considered outliers. Alternatively, strains negative for these mutations in the LGV and P-UA are also considerd outliers
tiplabels	Source	Completeness	Contamination	Strain heterogeneity	Genome size (bp)	# ambiguous bases	# scaffolds	BioSample	year	country	isolation_source	serovar	strain	lineage	RplV_substitutions	RplD_substitutions
SAMEA1559186	ATB	98.92	0.03	0	1344129	0	234	SAMEA1559186	1986/1991	Australia	swab	B	Aus4IM	NP-UA	G52S; R65C; V77A
SAMEA1559188	ATB	97.03	0.18	33.33	1130484	0	168	SAMEA1559188	1986/1991	Australia	swab	B	Aus5IM	NP-UA	G52S; R65C; V77A
SAMEA2191821	ATB	98.92	0	0	1069213	0	10	SAMEA2191821	1989	Australia	swab	B	162STDY5591714	NP-UA	G52S; R65C; V77A
SAMEA893025	ATB	98.92	0	0	1109378	0	35	SAMEA893025	2009	United Kingdom: Southampton	Endocervix	D	D/SotonD6	NP-UA	G52S; R65C; V77A
SAMEA1398344	ATB	98.66	3.23	96.15	1123514	0	278	SAMEA1398344					S1614	P-UA		R111Q; V132I
SAMEA1483371	ATB	98.89	0	0	1057792	0	30	SAMEA1483371						P-UA		R111Q; V132I
SAMEA2203732	ATB	98.38	0.26	40	1113918	0	150	SAMEA2203732						P-UA
SAMEA2633678	ATB	98.92	0	0	1065345	0	93	SAMEA2633678						P-UA
SAMEA893026	ATB	98.92	0	0	1105864	0	40	SAMEA893026	2009	United Kingdom: Southampton	Endocervix	E	E/SotonE8	P-UA		R111Q; V132I

## Sheet: Table3
Supplementary Table 3: List of L22 (encoded by rplV) and L4 (encoded by rplD) substitutions in NCBI AMR database
	Allele	Reference	Reference species
rplV	rplV_K83KKGPSLK	NC_003112.2	Neisseria meningitidis
	rplV_K90KARAK	NC_003112.2	Neisseria meningitidis
	rplV_A103C	NC_002163.1	Campylobacter jejuni
	rplV_A103V	NC_002163.1	Campylobacter jejuni
	rplV_A84D	NC_002163.1	Campylobacter jejuni
	rplV_A88E	NC_002163.1	Campylobacter jejuni
	rplV_G86E	NC_002163.1	Campylobacter jejuni
	rplV_G86V	NC_002163.1	Campylobacter jejuni
	rplV_H97HTSH	NC_002163.1	Campylobacter jejuni
	rplV_R85RARAR	NC_002163.1	Campylobacter jejuni
	rplV_A103V	NZ_CP011015.1	Campylobacter coli
	rplV_A84D	NZ_CP011015.1	Campylobacter coli
	rplV_A88E	NZ_CP011015.1	Campylobacter coli
	rplV_G86E	NZ_CP011015.1	Campylobacter coli
	rplV_G86V	NZ_CP011015.1	Campylobacter coli
	rplV_H97HTSH	NZ_CP011015.1	Campylobacter coli
	rplV_R85RARAR	NZ_CP011015.1	Campylobacter coli
rplD	rplD_G74D	FJ464806.1	Campylobacter jejuni
	rplD_KG68del	CAJRQK010000002.1	Streptococcus pneumoniae
	rplD_WR65del	CAJRQK010000002.1	Streptococcus pneumoniae
	rplD_G70D	AE004969.1	Neisseria gonorrhoeae
***None of the above reference sequences aligned with the corresponding rplV and rplD gene sequences from C. trachomatis. Hence, the CT-numbering for the listed substitutions could not be determined.

## Sheet: Table4
Supplementary Table4: List of outliers for RplD substitutions
S14L, K28R,G162S for LGV and R111Q, V132I for P_UA
tiplabels	Source	Completeness	Contamination	Strain heterogeneity	Genome size (bp)	# ambiguous bases	# scaffolds	BioSample	year	country	isolation_source	serovar	strain	lineage	RplV_substitutions	RplD_substitutions
SAMEA2045113	ATB	98.11	1.64	33.33	1055639	0	153	SAMEA2045113						P-UA	G52S; R65C; V77A	V132I
SAMEA1559293	ATB	98.92	3.86	86.67	1228375	0	495	SAMEA1559293						P-UA	G52S; R65C; V77A	V132I; G162S
SAMEA2633678	ATB	98.92	0	0	1065345	0	93	SAMEA2633678						P-UA
1283_wgs_batch2	Sequencing	98.57	0.68	0	1057972	0	250							P-UA	G52S; R65C; V77A
1401R_wgs_batch2	Sequencing	98.2	2.07	70.83	1171659	0	439							P-UA	G52S; R65C; V77A
SAMEA2203732	ATB	98.38	0.26	40	1113918	0	150	SAMEA2203732						P-UA
294_wgs_batch2	Sequencing	98.92	0	0	1065561	0	65							P-UA	G52S; R65C; V77A	A208V
SAMEA1398362	ATB	98.92	0	0	1305213	0	248	SAMEA1398362					S276I	P-UA	G52S; R65C; V77A	R111Q
1273F1R_wgs_batch2	Sequencing	97.9	0.62	0	1113228	0	514							NP-UA		R111Q; V132I
198V_wgs_batch1	Sequencing	98.92	0	0	1045706	0	40							NP-UA		R111Q; V132I
1316_wgs_batch2	Sequencing	98.92	0.18	100	1054485	0	35							Ocular		R111Q; V132I
1385R_wgs_batch2	Sequencing	98.92	3.36	71.43	1269601	0	834							Ocular		R111Q; V132I
342_wgs_batch2	Sequencing	98.92	0.63	50	1074602	0	98							Ocular		R111Q; V132I
SAMEA2046323	ATB	98.71	0.15	50	1090141	0	141	SAMEA2046323						LGV	G52S; V77A	G162S
SAMEA2073085	ATB	98.92	0	0	1263687	0	143	SAMEA2073085						LGV	G52S; V77A	R111Q; G162S
SAMEA2073237	ATB	98.92	0	0	1111126	0	45	SAMEA2073237						LGV	G52S; V77A	R111Q; V132I
SAMEA2259345	ATB	98.92	0	0	1222927	0	129	SAMEA2259345						LGV	G52S; V77A	R111Q; V132I
SAMEA2259353	ATB	98.92	0	0	1125533	0	59	SAMEA2259353						LGV	G52S; V77A	R111Q; V132I
SAMEA2259354	ATB	98.92	0	0	1098187	0	33	SAMEA2259354						LGV	G52S; V77A	R111Q; V132I
SAMEA2259355	ATB	98.92	0	0	1107181	0	41	SAMEA2259355						LGV	G52S; V77A	R111Q; V132I
